# Supplementary material for: Nanoenviroments of the β-Subunit of L-Type Voltage-Gated Calcium Channels in Adult Cardiomyocytes
Source: Front Cell Dev Biol. 2022 Jan 3;9:724778. doi: 10.3389/fcell.2021.724778 (PMC8762238; doi:10.3389/fcell.2021.724778)
Supplement: Supplementary file 3 [file Table1.XLSX]

## Sheet: Proteins identified by MS
Protein IDs	Majority protein IDs	Peptide counts (all)	Peptide counts (razor+unique)	Peptide counts (unique)	Protein names	Number of proteins	Peptides	Unique peptides	Score
A0A096MJR0;Q5U2Q8;A0A0G2KAD6;A0A096MIY8;A0A096MJT4;A0A096MK70;A0A096MJA9;A0A096MKE0;A0A0G2K2B5	A0A096MJR0;Q5U2Q8;A0A0G2KAD6;A0A096MIY8;A0A096MJT4;A0A096MK70;A0A096MJA9;A0A096MKE0;A0A0G2K2B5	2;2;2;2;1;1;1;1;1	2;2;2;2;1;1;1;1;1	2;2;2;2;1;1;1;1;1	Aspartate-beta-hydroxylase	9	2	2	50.58
A0A096MJ01	A0A096MJ01	14	14	4	LIM domain-binding 3	1	14	4	323.31
A0A096MJB5;D4A8U9	A0A096MJB5;D4A8U9	9;6	9;6	9;6	Unc-45 myosin chaperone B	2	9	9	85.102
A0A096MJV9;F1LLZ7;A0A096MJF7;Q64649	A0A096MJV9;F1LLZ7;A0A096MJF7;Q64649	5;5;5;5	5;5;5;5	5;5;5;5	Phosphorylase b kinase regulatory subunit alpha, skeletal muscle isoform	4	5	5	30.039
A0A096MJI9;P07340	A0A096MJI9;P07340	3;3	3;3	3;3	Sodium/potassium-transporting ATPase subunit beta-1	2	3	3	41.614
A0A096MK47-3;A0A096MJS3;A0A096MK47-2;A0A096MK47	A0A096MK47-3;A0A096MJS3;A0A096MK47-2;A0A096MK47	3;3;3;3	3;3;3;3	3;3;3;3	Muscular LMNA-interacting protein	4	3	3	22.51
A0A096P6L2;Q8VIG2;A0A0G2JVE9	A0A096P6L2;Q8VIG2;A0A0G2JVE9	3;3;2	3;3;2	3;3;2	Meiosis arrest female protein 1	3	3	3	17.458
A0A0A0MXW1;P35738	A0A0A0MXW1;P35738	4;4	4;4	4;4	2-oxoisovalerate dehydrogenase subunit beta, mitochondrial	2	4	4	72.919
A0A0A0MY00;P70584	A0A0A0MY00;P70584	3;3	3;3	3;3	Short/branched chain specific acyl-CoA dehydrogenase, mitochondrial	2	3	3	70.133
A0A0A0MY48;A0A0A0MY49;P39052-3;P39052;P39052-4;P39052-2;Q08877-8	A0A0A0MY48;A0A0A0MY49;P39052-3;P39052;P39052-4;P39052-2	5;5;5;5;4;4;1	5;5;5;5;4;4;1	4;4;4;4;3;3;0	Dynamin-2	7	5	4	52.867
A0A0G2JSG6;P29410-2;P29410	A0A0G2JSG6;P29410-2;P29410	6;6;6	6;6;6	6;6;6	Adenylate kinase 2, mitochondrial;Adenylate kinase 2, mitochondrial, N-terminally processed	3	6	6	49.546
A0A0G2JSH2;P29147	A0A0G2JSH2;P29147	6;6	6;6	6;6	D-beta-hydroxybutyrate dehydrogenase, mitochondrial	2	6	6	62.782
A0A0G2JSH9;P35704	A0A0G2JSH9;P35704	5;5	5;5	5;5	Peroxiredoxin-2	2	5	5	56.476
A0A0G2JSI1;Q9JLJ3	A0A0G2JSI1;Q9JLJ3	5;5	5;5	5;5	4-trimethylaminobutyraldehyde dehydrogenase	2	5	5	34.839
A0A0G2JSK5;P49134	A0A0G2JSK5;P49134	2;2	2;2	2;2	Integrin beta-1	2	2	2	14.892
A0A0G2JSM3;D3ZFR7;A0A0G2K9W2;Q66HS7-2;Q66HS7	A0A0G2JSM3;D3ZFR7;A0A0G2K9W2;Q66HS7-2;Q66HS7	5;5;4;4;4	5;5;4;4;4	5;5;4;4;4	PDZ and LIM domain protein 3	5	5	5	44.001
A0A0G2JSP8;P00564	A0A0G2JSP8;P00564	9;9	9;9	9;9	Creatine kinase M-type	2	9	9	306.15
A0A0G2JSR0;Q9R1Z0;Q9R1Z0-2	A0A0G2JSR0;Q9R1Z0;Q9R1Z0-2	9;9;9	9;9;9	8;8;8	Voltage-dependent anion-selective channel protein 3	3	9	8	199.34
A0A0G2JSS8;Q9R063-2;Q9R063	A0A0G2JSS8;Q9R063-2;Q9R063	7;7;7	7;7;7	7;7;7	Peroxiredoxin-5, mitochondrial	3	7	7	63.851
A0A0G2JSU4;Q8VBU2-2;A0A0G2JSV0;Q8VBU2	A0A0G2JSU4;Q8VBU2-2;A0A0G2JSV0;Q8VBU2	6;6;5;5	6;6;5;5	6;6;5;5	Protein NDRG2	4	6	6	43.493
M0R3X6;A0A0G2JSV2;A0A0G2K658;P47727;A0A096MJ24	M0R3X6;A0A0G2JSV2;A0A0G2K658;P47727;A0A096MJ24	2;2;2;2;1	2;2;2;2;1	2;2;2;2;1	Carbonyl reductase [NADPH] 1	5	2	2	13.434
A0A0G2JSV6;P01946	A0A0G2JSV6;P01946	6;6	6;6	5;5	Hemoglobin subunit alpha-1/2	2	6	5	62.844
A0A0G2JSW3;P02091	A0A0G2JSW3;P02091	7;7	7;7	2;2	Hemoglobin subunit beta-1	2	7	2	142.54
A0A0G2JW80;A0A0G2JT06;P97834	A0A0G2JW80;A0A0G2JT06;P97834	3;3;3	3;3;3	3;3;3	COP9 signalosome complex subunit 1	3	3	3	23.124
A0A0G2JT93;Q9WU82	A0A0G2JT93;Q9WU82	3;3	2;2	2;2	Catenin beta-1	2	3	2	14.457
A0A0G2JTL5;P52873	A0A0G2JTL5;P52873	35;35	35;35	35;35	Pyruvate carboxylase, mitochondrial	2	35	35	323.31
A0A0G2JTY6;F1LRK4	A0A0G2JTY6;F1LRK4	2;2	2;2	2;2	G-rich RNA sequence-binding factor 1	2	2	2	16.886
D3ZGM1;A0A0G2JU15;Q4KM70	D3ZGM1;A0A0G2JU15	6;6;2	6;6;2	6;6;2	Pentatricopeptide repeat domain 3	3	6	6	50.737
A0A0G2JU96;A0A0G2JUA5	A0A0G2JU96;A0A0G2JUA5	17;17	17;17	17;17	AHNAK nucleoprotein	2	17	17	114.1
A0A0G2JUC7;Q6AYH5	A0A0G2JUC7;Q6AYH5	8;8	8;8	8;8	Dynactin subunit 2	2	8	8	308.43
A0A0G2JUP3;A0A0G2K3P4;A0A0G2K8N1	A0A0G2JUP3;A0A0G2K3P4;A0A0G2K8N1	4;4;4	4;4;4	4;4;4	Obscurin, cytoskeletal calmodulin and titin-interacting RhoGEF	3	4	4	35.71
A0A0G2JUS7;B0BN86	A0A0G2JUS7;B0BN86	2;2	2;2	2;2	Transmembrane protein 11, mitochondrial	2	2	2	12.896
A0A0G2JYN3;A0A0G2JUW8;P97629;A0A0H2UHK5	A0A0G2JYN3;A0A0G2JUW8;P97629;A0A0H2UHK5	6;6;6;5	6;6;6;5	6;6;6;5	Leucyl-cystinyl aminopeptidase	4	6	6	37.745
A0A0G2JV65;P63102;Q5EBB0;G3V9A3;A0A0G2K2B8;P35213-2;P35213	A0A0G2JV65;P63102	5;5;2;2;2;2;2	3;3;0;0;0;0;0	3;3;0;0;0;0;0	14-3-3 protein zeta/delta	7	5	3	59.527
A0A0G2JV81;A0A0G2K9H8;P84079;P61206;A0A0G2K4Q4;P84083;P84082;P61751	A0A0G2JV81;A0A0G2K9H8;P84079;P61206;A0A0G2K4Q4;P84083;P84082	5;5;5;5;4;3;3;2	5;5;5;5;4;3;3;2	5;5;5;5;4;3;3;2	ADP-ribosylation factor 1;ADP-ribosylation factor 3;ADP-ribosylation factor 5;ADP-ribosylation factor 2	8	5	5	43.62
A0A0G2K913;A0A0G2JVD6;P80385	A0A0G2K913;A0A0G2JVD6;P80385	7;7;7	7;7;7	6;6;6	5-AMP-activated protein kinase subunit gamma-1	3	7	6	69.954
A0A0G2JVH4;A0A140TAG5;Q3KR86	A0A0G2JVH4;A0A140TAG5;Q3KR86	23;22;22	23;22;22	23;22;22	MICOS complex subunit Mic60	3	23	23	323.31
A0A0G2JVL6;F7EXQ7	A0A0G2JVL6	3;1	3;1	3;1	NADH dehydrogenase [ubiquinone] 1 alpha subcomplex subunit 8	2	3	3	18.002
A0A0G2JVL8;F1LS86;A0A0G2JZH2	A0A0G2JVL8;F1LS86	9;9;1	9;9;1	9;9;1	Isoleucyl-tRNA synthetase	3	9	9	64.888
A0A0G2JVM0;A0A0G2K9I7;A0A0G2JUB9;A0A0G2JUT5;P0C2X9	A0A0G2JVM0;A0A0G2K9I7;A0A0G2JUB9;A0A0G2JUT5;P0C2X9	9;8;8;8;8	9;8;8;8;8	9;8;8;8;8	Delta-1-pyrroline-5-carboxylate dehydrogenase, mitochondrial	5	9	9	97.225
A0A0G2JVQ1;Q5BJT9;P25809	A0A0G2JVQ1	6;1;1	2;0;0	2;0;0	Creatine kinase S-type, mitochondrial	3	6	2	86.357
A0A0G2JVV5;Q5U2N2	A0A0G2JVV5;Q5U2N2	3;3	3;3	3;3	Ubiquitin carboxyl-terminal hydrolase	2	3	3	24.788
A0A0G2JW88;Q5M7W5-2;Q5M7W5	A0A0G2JW88;Q5M7W5-2;Q5M7W5	9;9;9	9;9;9	9;9;9	Microtubule-associated protein 4	3	9	9	61.11
F7FKI5;D4A5G8;A0A0G2JW90;P26284	F7FKI5;D4A5G8;A0A0G2JW90;P26284	12;12;12;12	12;12;12;12	12;12;12;12	Pyruvate dehydrogenase E1 component subunit alpha;Pyruvate dehydrogenase E1 component subunit alpha, somatic form, mitochondrial	4	12	12	152.81
Q5XI19;A0A0G2JWC7	Q5XI19;A0A0G2JWC7	4;4	4;4	4;4	Fermitin family homolog 2 (Drosophila)	2	4	4	26.19
A0A0G2JWE1;A0A0G2K6J5;B2GV99;Q64119;D3ZHA7	A0A0G2JWE1;A0A0G2K6J5;B2GV99;Q64119	5;5;5;5;1	4;4;4;4;1	4;4;4;4;1	Myosin light polypeptide 6	5	5	4	45.449
A0A0G2JWS2;D4A164	A0A0G2JWS2;D4A164	21;20	21;20	21;20	Nebulette	2	21	21	323.31
A0A0G2JWX1;F1LMZ8;D3Z950	A0A0G2JWX1;F1LMZ8;D3Z950	9;9;7	9;9;7	9;9;7	26S proteasome non-ATPase regulatory subunit 11	3	9	9	126.45
F1M9D6;A0A0G2JX93	F1M9D6;A0A0G2JX93	8;8	8;8	8;8	Signal transducer and activator of transcription	2	8	8	57.743
Q5XIW9;A0A0G2JXA8;Q9Z2S9-3;Q9Z2S9-2;Q9Z2S9	Q5XIW9;A0A0G2JXA8;Q9Z2S9-3;Q9Z2S9-2;Q9Z2S9	3;3;3;3;3	3;3;3;3;3	3;3;3;3;3	Flotillin-2	5	3	3	17.334
A0A0G2JY70;A0A0H2UHG7;D3ZZK1;A0A0G2K6L6;P60868;M0RB28;M0R5V6;M0R566;A0A0G2K8W1;M0R987	A0A0G2JY70;A0A0H2UHG7;D3ZZK1;A0A0G2K6L6;P60868;M0RB28;M0R5V6;M0R566;A0A0G2K8W1;M0R987	2;2;2;2;2;1;1;1;1;1	2;2;2;2;2;1;1;1;1;1	2;2;2;2;2;1;1;1;1;1	40S ribosomal protein S20	10	2	2	15.24
A0A0G2JYA4;P63331;P62716	A0A0G2JYA4;P63331;P62716	3;3;3	3;3;3	3;3;3	Serine/threonine-protein phosphatase 2A catalytic subunit alpha isoform;Serine/threonine-protein phosphatase 2A catalytic subunit beta isoform	3	3	3	82.76
A0A0G2JYB1;Q5XI32	A0A0G2JYB1;Q5XI32	3;3	3;3	3;3	F-actin-capping protein subunit beta	2	3	3	23.444
A0A0G2JYG9;F1M2E9;D3ZRM9;P41123;D3ZD02	A0A0G2JYG9;F1M2E9;D3ZRM9;P41123;D3ZD02	2;2;2;2;1	2;2;2;2;1	2;2;2;2;1	60S ribosomal protein L13	5	2	2	11.506
A0A0G2JYK4;R9PXS3;Q4KM51	A0A0G2JYK4;R9PXS3;Q4KM51	2;2;2	2;2;2	2;2;2	Transcription elongation factor, mitochondrial	3	2	2	15.135
Q6IMY8;A0A0G2JZ52	Q6IMY8;A0A0G2JZ52	2;2	2;2	2;2	Heterogeneous nuclear ribonucleoprotein U	2	2	2	13.619
A0A0G2JZ56;A0A0G2KAS9;F1M9N9;F1M5N3;A0A0G2K6R9;F1LM42;A0A0G2KBB9;M0R511;F1LZM2;D4A4Q9	A0A0G2JZ56;A0A0G2KAS9;F1M9N9;F1M5N3;A0A0G2K6R9;F1LM42;A0A0G2KBB9	7;7;7;7;7;7;7;2;2;2	4;4;4;4;4;4;4;1;1;1	4;4;4;4;4;4;4;1;1;1	Ankyrin 2	10	7	4	64.119
A0A0G2JZH8;Q7TQ85	A0A0G2JZH8;Q7TQ85	7;6	7;6	7;6	Dihydrolipoamide acetyltransferase component of pyruvate dehydrogenase complex	2	7	7	55.374
A0A0G2JZY6;G3V6S0;A0A0G2K8W9;F1MA36;Q9QWN8	A0A0G2JZY6;G3V6S0;A0A0G2K8W9	9;9;9;1;1	9;9;9;1;1	8;8;8;0;0	Spectrin beta chain	5	9	8	120.63
A0A0G2K0I3;Q80Z29	A0A0G2K0I3;Q80Z29	2;2	2;2	2;2	Nicotinamide phosphoribosyltransferase	2	2	2	16.437
A0A0G2K4D0;A0A0G2K2B9;A0A0G2K1Q7;A0A0G2K1R9;A0A0G2K0J3;O70511-3;O70511-2;O70511;A0A0G2JUJ5;O70511-7;O70511-6;O70511-5;O70511-4	A0A0G2K4D0;A0A0G2K2B9;A0A0G2K1Q7;A0A0G2K1R9;A0A0G2K0J3;O70511-3;O70511-2;O70511;A0A0G2JUJ5;O70511-7;O70511-6;O70511-5;O70511-4	9;9;9;9;9;9;9;9;5;5;5;5;5	9;9;9;9;9;9;9;9;5;5;5;5;5	6;6;6;6;6;6;6;6;4;4;4;4;4	Ankyrin-3	13	9	6	80.265
A0A0G2K0W9;P48004-2;P48004;F1M6I7	A0A0G2K0W9;P48004-2;P48004;F1M6I7	4;4;4;3	4;4;4;3	4;4;4;3	Proteasome subunit alpha type-7;Proteasome subunit alpha type	4	4	4	141.66
A0A0G2K0X4;Q6RUV5;Q5U1Y2;M0R5T4	A0A0G2K0X4;Q6RUV5	3;3;1;1	3;3;1;1	3;3;1;1	Ras-related C3 botulinum toxin substrate 1	4	3	3	18.344
A0A0G2K0X9;G3V699;Q9Z2Q1-2;Q9Z2Q1	A0A0G2K0X9;G3V699;Q9Z2Q1-2;Q9Z2Q1	3;3;3;3	3;3;3;3	3;3;3;3	Protein transport protein Sec31A	4	3	3	19.511
G3V7E8;D4AAI5;A0A0G2K139;Q9R0L4-2;Q9R0L4;Q9R0L4-3	G3V7E8;D4AAI5;A0A0G2K139;Q9R0L4-2;Q9R0L4;Q9R0L4-3	6;6;6;6;6;5	6;6;6;6;6;5	6;6;6;6;6;5	Cullin-associated NEDD8-dissociated protein 2	6	6	6	76.182
A0A0G2K189;G3V8F4	A0A0G2K189	4;1	4;1	4;1	Secernin 3	2	4	4	33.145
A0A0G2K1C0;Q4V7C7;F1LY09	A0A0G2K1C0;Q4V7C7	4;4;1	4;4;1	4;4;1	Actin-related protein 3	3	4	4	22.473
A0A0G2K1F2;A0A0G2K5L6;D3ZBE2;E9PSQ0	A0A0G2K1F2;A0A0G2K5L6;D3ZBE2;E9PSQ0	52;48;47;47	52;48;47;47	42;38;38;38	Acetyl-CoA carboxylase beta	4	52	42	323.31
A0A0G2K1J5;Q6S399;Q6S3A3;Q6S3A4;F7F9U6;Q6S395;Q6S396;Q6S3A5;Q6S3A0;P30427-3;P30427-2;P30427-4;P30427	A0A0G2K1J5;Q6S399;Q6S3A3;Q6S3A4;F7F9U6;Q6S395;Q6S396;Q6S3A5;Q6S3A0;P30427-3;P30427-2;P30427-4;P30427	21;21;21;21;21;21;21;21;21;21;21;21;21	21;21;21;21;21;21;21;21;21;21;21;21;21	21;21;21;21;21;21;21;21;21;21;21;21;21	Plectin	13	21	21	170.07
A0A0G2K1W9;Q7TPJ4	A0A0G2K1W9	3;1	3;1	3;1	Lactate dehydrogenase D	2	3	3	24.154
A0A0G2K1Y8;A0A0G2JZ69;Q6IRK8;A0A0G2K1E7;P16086	A0A0G2K1Y8;A0A0G2JZ69;Q6IRK8;A0A0G2K1E7;P16086	27;26;25;25;25	27;26;25;25;25	27;26;25;25;25	Spectrin alpha chain, non-erythrocytic 1	5	27	27	295.19
A0A0G2K261;A0A0G2K150;D4A8P9	A0A0G2K261;A0A0G2K150	9;6;4	9;6;4	9;6;4	Isoleucyl-tRNA synthetase 2, mitochondrial	3	9	9	66.911
F7EZZ0;A0A0G2K264	F7EZZ0;A0A0G2K264	3;3	3;3	3;3	Death-associated protein 3	2	3	3	20.513
A0A0G2K2A0;P83941;A0A096MIY6	A0A0G2K2A0;P83941;A0A096MIY6	2;2;1	2;2;1	2;2;1	Transcription elongation factor B polypeptide 1	3	2	2	53.607
A0A0G2K2M2;A0A0G2KAL9;A0A0H2UHM6;Q4KM98	A0A0G2K2M2;A0A0G2KAL9	3;2;1;1	3;2;1;1	3;2;1;1	Mitochondrial fission factor	4	3	3	31.395
A0A0G2K2T1	A0A0G2K2T1	7	7	7	Taxilin beta	1	7	7	109.03
A0A0G2K2V2;G3V9N8;P62944;P52303-2;P52303;P62944-2	A0A0G2K2V2;G3V9N8;P62944;P52303-2;P52303;P62944-2	3;3;3;3;3;3	3;3;3;3;3;3	3;3;3;3;3;3	AP complex subunit beta;AP-2 complex subunit beta;AP-1 complex subunit beta-1	6	3	3	25.474
A0A0G2K398;F8WFK6;P36970-2;P36970;Q91XR8	A0A0G2K398;F8WFK6;P36970-2;P36970;Q91XR8	3;3;3;3;3	3;3;3;3;3	3;3;3;3;3	Glutathione peroxidase;Phospholipid hydroperoxide glutathione peroxidase, mitochondrial;Phospholipid hydroperoxide glutathione peroxidase, nuclear	5	3	3	30.507
G3V9L3;A0A0G2K3I9	G3V9L3;A0A0G2K3I9	4;4	4;4	4;4	Dual specificity protein phosphatase	2	4	4	52.266
A0A0G2K3K2;P63259;P60711	A0A0G2K3K2;P63259;P60711	10;10;10	4;4;4	4;4;4	Actin, cytoplasmic 2;Actin, cytoplasmic 2, N-terminally processed;Actin, cytoplasmic 1;Actin, cytoplasmic 1, N-terminally processed	3	10	4	87.925
G3V6F4;A0A0G2K3V4;P56558	G3V6F4;A0A0G2K3V4;P56558	2;2;2	2;2;2	2;2;2	UDP-N-acetylglucosamine--peptide N-acetylglucosaminyltransferase 110 kDa subunit	3	2	2	12.019
A0A0G2K3W1	A0A0G2K3W1	10	10	10	von Willebrand factor A domain-containing 8	1	10	10	77.657
A0A0G2K3Z9;Q63716	A0A0G2K3Z9;Q63716	7;7	7;7	6;6	Peroxiredoxin-1	2	7	6	61.355
A0A0G2K401;A0A0G2K5P9;P14882	A0A0G2K401;A0A0G2K5P9;P14882	37;37;32	37;37;32	37;37;32	Propionyl-CoA carboxylase alpha chain, mitochondrial	3	37	37	323.31
A0A0G2K428;D4A8U7;P28023	A0A0G2K428;D4A8U7;P28023	12;12;12	12;12;12	12;12;12	Dynactin subunit 1	3	12	12	124.96
A0A0G2K478;D3ZDE4	A0A0G2K478;D3ZDE4	4;4	4;4	4;4	Deoxyguanosine kinase	2	4	4	26.889
G3V6I5;A0A0G2K4Y1;A0A0G2K5E4	G3V6I5;A0A0G2K4Y1;A0A0G2K5E4	3;3;3	3;3;3	3;3;3	DnaJ heat shock protein family (Hsp40) member A3	3	3	3	38.661
A0A0G2K508;Q5BJU0;D3Z8L7	A0A0G2K508;Q5BJU0	4;4;1	4;4;1	4;4;1	RAS-related 2	3	4	4	56.532
G3V7U2;A0A0G2K5C6;P34926;F1LRL9;P15205	G3V7U2;A0A0G2K5C6;P34926	5;5;5;1;1	5;5;5;1;1	5;5;5;1;1	Microtubule-associated protein 1A;MAP1A heavy chain;MAP1 light chain LC2	5	5	5	37.661
F1LQT3;A0A0G2K5N6;Q62868;D3ZN37;D4A5S0;Q63644;Q63644-2	F1LQT3;A0A0G2K5N6;Q62868	7;7;7;2;2;2;1	7;7;7;2;2;2;1	7;7;7;2;2;2;1	Rho-associated protein kinase 2	7	7	7	58.386
A0A0G2K5P5	A0A0G2K5P5	28	28	28	Myomesin 1	1	28	28	323.31
A0A0G2K5P8;Q9JLZ1;Q9JLZ1-2	A0A0G2K5P8;Q9JLZ1;Q9JLZ1-2	5;5;3	5;5;3	5;5;3	Glutaredoxin-3	3	5	5	37.309
F1MAH8;Q9JK25;A0A0G2K681;A0A0G2JTX8	F1MAH8;Q9JK25;A0A0G2K681	5;5;5;2	5;5;5;2	5;5;5;2	CAP-Gly domain-containing linker protein 1	4	5	5	35.604
E9PSJ4;A0A0G2K6E8;E9PSK7	E9PSJ4;A0A0G2K6E8	4;4;1	4;4;1	4;4;1	Sperm-associated antigen 9	3	4	4	34.397
A0A0G2K6H2;P57113	A0A0G2K6H2;P57113	4;4	4;4	4;4	Maleylacetoacetate isomerase	2	4	4	35.597
A0A0G2K6S9;E9PTU4;Q63862-3;Q63862;Q63862-2	A0A0G2K6S9;E9PTU4;Q63862-3;Q63862;Q63862-2	49;48;33;33;32	49;48;33;33;32	42;41;27;27;26	Myosin-11	5	49	42	323.31
A0A0G2K714;Q6AYE2	A0A0G2K714;Q6AYE2	4;4	4;4	4;4	Endophilin-B1	2	4	4	32.668
D3ZN21;A0A0G2K719;A0A0G2K9N3;D4ADE8	D3ZN21;A0A0G2K719;A0A0G2K9N3;D4ADE8	6;6;5;4	6;6;5;4	5;5;4;3	DEAD-box helicase 3, Y-linked	4	6	5	100.22
A1L1L6;A0A0G2K777	A1L1L6;A0A0G2K777	3;3	3;3	3;3	Mitochondrial Rho GTPase	2	3	3	27.621
A0A0G2K7B6;D4A6X1;D4ACN7;A0A0G2K695	A0A0G2K7B6;D4A6X1	38;37;1;1	38;37;1;1	38;37;1;1	Dysferlin	4	38	38	323.31
A0A0G2K7K2;Q9JM53	A0A0G2K7K2;Q9JM53	12;12	12;12	12;12	Apoptosis-inducing factor 1, mitochondrial	2	12	12	106.3
F1LNV4;A0A0G2K866;Q704E8;A0A0G2KAC7	F1LNV4;A0A0G2K866;Q704E8;A0A0G2KAC7	5;5;5;4	5;5;5;4	5;5;5;4	ATP-binding cassette sub-family B member 7, mitochondrial	4	5	5	40.676
A0A0G2K8Q8	A0A0G2K8Q8	2	2	2	Ubiquinol-cytochrome c reductase, complex III subunit X	1	2	2	64.572
A0A0G2K8S1;Q5RK27;A0A0G2K0X6	A0A0G2K8S1;Q5RK27;A0A0G2K0X6	3;3;2	3;3;2	3;3;2	Solute carrier family 12 member 7	3	3	3	22.2
R9PXU6;A0A0G2K8V2;P85972	R9PXU6;A0A0G2K8V2;P85972	23;23;23	23;23;23	23;23;23	Vinculin	3	23	23	236.71
A0A0G2K930;P09527	A0A0G2K930;P09527	3;3	3;3	3;3	Ras-related protein Rab-7a	2	3	3	20.737
A0A0G2K9A2;P85970;A0A0G2K2J1;A0A0G2K905	A0A0G2K9A2;P85970;A0A0G2K2J1;A0A0G2K905	3;3;2;2	3;3;2;2	3;3;2;2	Actin-related protein 2/3 complex subunit 2	4	3	3	19.025
A0A0G2K9C8;Q5RKH5	A0A0G2K9C8;Q5RKH5	7;7	7;7	7;7	Phosphorylase b kinase regulatory subunit	2	7	7	46.583
A0A0G2K9I8;Q63009;F1LWG2	A0A0G2K9I8;Q63009	5;5;1	5;5;1	5;5;1	Protein arginine N-methyltransferase 1	3	5	5	33.444
A0A0G2K9J1;M0R735;Q7TP47;Q566E4	A0A0G2K9J1;M0R735;Q7TP47;Q566E4	2;2;2;1	2;2;2;1	2;2;2;1	Heterogeneous nuclear ribonucleoprotein Q	4	2	2	13.867
A0A0G2KAM3;P49432	A0A0G2KAM3;P49432	13;13	13;13	13;13	Pyruvate dehydrogenase E1 component subunit beta, mitochondrial	2	13	13	213.35
A0A0G2KAQ5;D3ZX18	A0A0G2KAQ5	5;2	5;2	5;2	Myozenin 2	2	5	5	65.175
A0A0G2KB63;Q5XIH7	A0A0G2KB63;Q5XIH7	4;4	4;4	4;4	Prohibitin-2	2	4	4	39.367
A0A0G2QC06;Q4FZX7	A0A0G2QC06;Q4FZX7	3;3	3;3	3;3	Signal recognition particle receptor subunit beta	2	3	3	21.948
A0A0H2UHE1;P13086	A0A0H2UHE1;P13086	4;4	4;4	4;4	Succinyl-CoA ligase [ADP/GDP-forming] subunit alpha, mitochondrial	2	4	4	27.558
A0A0H2UHG3;Q9JJ31	A0A0H2UHG3;Q9JJ31	6;6	6;6	6;6	Cullin-5	2	6	6	55.516
A0A0H2UHH3;Q5RKI8	A0A0H2UHH3;Q5RKI8	5;5	5;5	5;5	ATP-binding cassette sub-family B member 8, mitochondrial	2	5	5	37.848
A0A0H2UHI2;Q01986	A0A0H2UHI2;Q01986	4;4	4;4	4;4	Dual specificity mitogen-activated protein kinase kinase 1	2	4	4	22.447
A0A0H2UHI7;Q505J9;Q7TP35	A0A0H2UHI7;Q505J9	3;3;1	3;3;1	3;3;1	ATPase family AAA domain-containing protein 1	3	3	3	20.372
A0A0H2UHQ8;D3ZFA8;P04644;D3ZHU9;D3ZKG6;M0R8M8;F1M5B1;D3ZM01	A0A0H2UHQ8;D3ZFA8;P04644;D3ZHU9;D3ZKG6	5;5;5;4;3;1;1;1	5;5;5;4;3;1;1;1	5;5;5;4;3;1;1;1	40S ribosomal protein S17	8	5	5	108.01
A0A0H2UHQ9;Q9Z327-3;Q9Z327;Q9Z327-2	A0A0H2UHQ9;Q9Z327-3;Q9Z327;Q9Z327-2	3;3;3;3	3;3;3;3	3;3;3;3	Synaptopodin	4	3	3	17.534
A0A0H2UHR7;D3ZHA0;D4A8D5;A0A0G2JXT8	A0A0H2UHR7;D3ZHA0	57;57;5;5	57;57;5;5	52;52;1;1	Filamin-C	4	57	52	323.31
M0R5K9;A0A0H2UHT6;D3ZM33;P62271;A0A0G2KA79;D3ZAU6;D4AA93	M0R5K9;A0A0H2UHT6;D3ZM33;P62271;A0A0G2KA79;D3ZAU6	3;3;3;3;2;2;1	3;3;3;3;2;2;1	3;3;3;3;2;2;1	40S ribosomal protein S18	7	3	3	25.818
F1M6F4;A0A0H2UHU0;P62853;D4AE10;M0R763;D3ZCH5	F1M6F4;A0A0H2UHU0;P62853;D4AE10;M0R763	4;4;4;2;2;1	4;4;4;2;2;1	4;4;4;2;2;1	40S ribosomal protein S25	6	4	4	39.095
X1WI37;A0A0H2UHX3;P62703;D3ZX01	X1WI37;A0A0H2UHX3;P62703;D3ZX01	8;8;8;7	8;8;8;7	8;8;8;7	40S ribosomal protein S4, X isoform;40S ribosomal protein S4	4	8	8	54.049
A0A0H2UI21;Q704S8	A0A0H2UI21;Q704S8	11;11	11;11	11;11	Carnitine O-acetyltransferase	2	11	11	123.61
D4A6G6;F1M8C7;D3ZGN8;A0A0H2UI38;P17074;F1M764;D3ZUD7;F1LYF3;D3ZSH6	D4A6G6;F1M8C7;D3ZGN8;A0A0H2UI38;P17074;F1M764;D3ZUD7;F1LYF3	4;4;4;4;4;2;2;2;1	4;4;4;4;4;2;2;2;1	4;4;4;4;4;2;2;2;1	40S ribosomal protein S19	9	4	4	26.176
A0A0U1RRV5;D3ZKG9	A0A0U1RRV5;D3ZKG9	10;9	10;9	10;9	Clustered mitochondria protein homolog	2	10	10	66.649
A0A140TAA4;Q9QZA2	A0A140TAA4;Q9QZA2	11;11	11;11	11;11	Programmed cell death 6-interacting protein	2	11	11	79.13
D3ZJE2;A0A140TAC5;P23358;M0R4B6;D4A8N3	D3ZJE2;A0A140TAC5;P23358;M0R4B6;D4A8N3	2;2;2;1;1	2;2;2;1;1	2;2;2;1;1	60S ribosomal protein L12	5	2	2	15.999
A0A140TAE0;Q62667	A0A140TAE0;Q62667	4;4	4;4	4;4	Major vault protein	2	4	4	36.415
A0A140TAE6;Q9Z311;Q9Z311-2	A0A140TAE6;Q9Z311;Q9Z311-2	3;3;2	3;3;2	3;3;2	Trans-2-enoyl-CoA reductase, mitochondrial	3	3	3	17.32
A0A140TAG9;Q63692;A0A0G2K3C1	A0A140TAG9;Q63692;A0A0G2K3C1	4;4;3	4;4;3	4;4;3	Hsp90 co-chaperone Cdc37;Hsp90 co-chaperone Cdc37, N-terminally processed	3	4	4	105.65
A0JPJ7;B1WC04	A0JPJ7	4;1	4;1	4;1	Obg-like ATPase 1	2	4	4	26.947
A0JPM9	A0JPM9	2	2	2	Eukaryotic translation initiation factor 3 subunit J	1	2	2	13.729
A0JPQ4	A0JPQ4	9	9	9	Tripartite motif-containing protein 72	1	9	9	145.88
C5NMH2;A1A5Q0;A0A0G2K918	C5NMH2;A1A5Q0;A0A0G2K918	6;6;5	6;6;5	6;6;5	Leiomodin-2	3	6	6	41.394
A1L108-2;A1L108	A1L108-2;A1L108	2;2	2;2	2;2	Actin-related protein 2/3 complex subunit 5-like protein	2	2	2	20.89
A1L1M0;P27791-2;P27791	A1L1M0;P27791-2;P27791	4;4;4	4;4;4	2;2;2	cAMP-dependent protein kinase catalytic subunit alpha	3	4	2	34.564
A2RUW1	A2RUW1	3	3	3	Toll-interacting protein	1	3	3	22.67
A2VD12	A2VD12	4	4	4	Pre-B-cell leukemia transcription factor-interacting protein 1	1	4	4	41.189
F1LM82;F1LNF1;A7VJC2-3;A7VJC2-4;A7VJC2-2;A7VJC2	F1LM82;F1LNF1;A7VJC2-3;A7VJC2-4;A7VJC2-2;A7VJC2	3;3;3;3;3;3	3;3;3;3;3;3	3;3;3;3;3;3	Heterogeneous nuclear ribonucleoproteins A2/B1	6	3	3	34.808
D4ACV3;M0RDM4;Q6I8Q6;M0RCL5;G3V9C0;D3ZVK7;A9UMV8;Q64598;Q4FZT6;Q00728;P0CC09;P0C170;P0C169;P02262;A0A0A0MXW3;D4AEC0;D3ZXP3;P0C0S7;M0R6X5;D3ZWE0	D4ACV3;M0RDM4;Q6I8Q6;M0RCL5;G3V9C0;D3ZVK7;A9UMV8;Q64598;Q4FZT6;Q00728;P0CC09;P0C170;P0C169;P02262;A0A0A0MXW3;D4AEC0;D3ZXP3;P0C0S7	3;3;3;3;3;3;3;3;3;3;3;3;3;3;2;2;2;2;1;1	3;3;3;3;3;3;3;3;3;3;3;3;3;3;2;2;2;2;1;1	3;3;3;3;3;3;3;3;3;3;3;3;3;3;2;2;2;2;1;1	Histone H2A;Histone H2A.J;Histone H2A type 1-F;Histone H2A type 3;Histone H2A type 4;Histone H2A type 2-A;Histone H2A type 1-E;Histone H2A type 1-C;Histone H2A type 1;Histone H2A.Z	20	3	3	21.993
B0BMT9;Q7TP12	B0BMT9	5;2	5;2	5;2	Sqrdl protein	2	5	5	39.352
B0BMW0;P61107;A0A1B0GWR3	B0BMW0;P61107	5;5;1	5;5;1	5;5;1	Ras-related protein Rab-14	3	5	5	40.527
B0BMW2;O70351	B0BMW2;O70351	13;13	13;13	13;13	3-hydroxyacyl-CoA dehydrogenase type-2	2	13	13	188.08
B0BMY7	B0BMY7	3	3	3	Protein tyrosine kinase 9-like (A6-related protein) (Predicted), isoform CRA_b	1	3	3	27.991
B0BN68	B0BN68	2	2	2	Mitochondrial ribosomal protein S9	1	2	2	19.342
B0BN93	B0BN93	9	9	9	26S proteasome non-ATPase regulatory subunit 13	1	9	9	68.116
B0BNC9;A0A096MJR4	B0BNC9	5;1	5;1	5;1	Quinone oxidoreductase-like protein 2	2	5	5	46.244
B0BNE6	B0BNE6	2	2	2	NADH dehydrogenase (Ubiquinone) Fe-S protein 8 (Predicted), isoform CRA_a	1	2	2	17.355
B0K020	B0K020	3	3	3	CDGSH iron-sulfur domain-containing protein 1	1	3	3	57.4
B0LPN4-2;B0LPN4;F1LRZ1;F1LS89;F1LPJ2;F1M7A1;F1LMY4;A0A0G2K5J1;V9GZ83	B0LPN4-2;B0LPN4;F1LRZ1;F1LS89	77;77;76;76;6;6;5;4;3	77;77;76;76;6;6;5;4;3	77;77;76;76;6;6;5;4;3	Ryanodine receptor 2	9	77	77	323.31
B1H271;P0C546	B1H271;P0C546	2;2	2;2	2;2	Mitochondrial coenzyme A transporter SLC25A42	2	2	2	15.416
B1PRL5	B1PRL5	4	4	4	Caveolae-associated protein 4	1	4	4	42.028
B1WBY1	B1WBY1	3	3	3	Cul1 protein	1	3	3	19.517
B1WC61	B1WC61	8	8	8	Complex I assembly factor ACAD9, mitochondrial	1	8	8	86.608
B2GV06	B2GV06	9	9	9	Succinyl-CoA:3-ketoacid coenzyme A transferase 1, mitochondrial	1	9	9	145.92
B2GV15	B2GV15	13	13	13	Dihydrolipoamide acetyltransferase component of pyruvate dehydrogenase complex	1	13	13	218.17
B2GV73	B2GV73	3	3	3	Actin-related protein 2/3 complex subunit 3	1	3	3	26.305
B2RYG6	B2RYG6	4	4	4	Ubiquitin thioesterase OTUB1	1	4	4	24.385
B2RYJ7	B2RYJ7	3	2	2	ARP1 actin-related protein 1 homolog B (Yeast)	1	3	2	18.878
B2RYW9	B2RYW9	2	2	2	Fumarylacetoacetate hydrolase domain-containing protein 2	1	2	2	16.267
B2RZD6	B2RZD6	2	2	2	NDUFA4, mitochondrial complex-associated	1	2	2	21.944
B5DEH2;B1WBY7	B5DEH2	4;1	4;1	4;1	Erlin-2	2	4	4	27.086
B5DEN5;Q7TPK5	B5DEN5	3;1	3;1	3;1	Eukaryotic translation elongation factor 1 beta 2	2	3	3	53.184
B5DF46	B5DF46	3	3	3	Phosphomannomutase	1	3	3	27.774
B5DFC8	B5DFC8	8	8	8	Eukaryotic translation initiation factor 3 subunit C	1	8	8	132.02
B5DFL0;D3ZMX6	B5DFL0	4;1	3;0	3;0	Snta1 protein	2	4	3	23.827
C0JPT7	C0JPT7	10	5	5	Filamin A	1	10	5	31.396
C9WPN6;P81795;A0A096MJB9;A0A1P0QU16	C9WPN6;P81795	3;3;1;1	3;3;1;1	3;3;1;1	Eukaryotic translation initiation factor 2 subunit 3	4	3	3	22.294
D3Z802;D4A4K6	D3Z802;D4A4K6	16;16	16;16	16;16	Nebulin-related-anchoring protein	2	16	16	127.33
D3Z941	D3Z941	4	4	4	Methionyl-tRNA synthetase	1	4	4	36.254
D3Z9L0	D3Z9L0	2	2	2	Acylglycerol kinase	1	2	2	18.573
D3Z9Z0	D3Z9Z0	2	2	2	Ankyrin 1	1	2	2	11.754
D3ZA93	D3ZA93	3	3	3	Acyl-CoA thioesterase 13	1	3	3	66.361
D3ZAF6	D3ZAF6	2	2	2	ATP synthase subunit f, mitochondrial	1	2	2	17.466
D3ZBM3	D3ZBM3	6	6	6	Ferrochelatase	1	6	6	44.043
D3ZCV0;Q8R4I6;A0A0G2K013;A0A0G2K5U9;Q9QXQ0	D3ZCV0	25;5;4;4;4	25;5;4;4;4	19;1;0;0;0	Actinin alpha 2	5	25	19	323.31
D3ZDI7	D3ZDI7	6	6	6	Serine/threonine-protein phosphatase 2A 56 kDa regulatory subunit	1	6	6	47.084
D3ZDQ9	D3ZDQ9	4	4	4	Sarcoglycan, alpha	1	4	4	32.767
D3ZE15;F1LZC5	D3ZE15;F1LZC5	6;4	6;4	6;4	NADH:ubiquinone oxidoreductase subunit A13	2	6	6	86.268
D3ZEG8	D3ZEG8	2	2	2	Translocase of inner mitochondrial membrane 29	1	2	2	12.523
D3ZEH6	D3ZEH6	2	2	2	Nudix hydrolase 8	1	2	2	19.626
D3ZFQ8	D3ZFQ8	6	6	6	Cytochrome c-1	1	6	6	46.299
D3ZG43	D3ZG43	6	6	6	NADH dehydrogenase (Ubiquinone) Fe-S protein 3 (Predicted), isoform CRA_c	1	6	6	43.431
D3ZH23;Q5BJX1	D3ZH23;Q5BJX1	4;4	4;4	4;4	39S ribosomal protein L41, mitochondrial	2	4	4	32.625
D3ZH76	D3ZH76	7	7	7	PPARGC1 and ESRR-induced regulator, muscle 1	1	7	7	49.046
D3ZIN7	D3ZIN7	5	5	5	Mitochondrial ribosomal protein S23	1	5	5	34.131
D3ZJX5	D3ZJX5	5	5	5	Mitochondrial import inner membrane translocase subunit TIM50	1	5	5	75.926
D3ZKG1	D3ZKG1	10	10	10	Methylmalonyl-CoA mutase	1	10	10	93.387
D3ZKG5	D3ZKG5	3	3	3	Parvin, beta	1	3	3	41.198
D3ZLA3;D3ZWR4;D4A1R8;F1M1L9;A0A140TAJ0;H1UBN0;D4ACG7;F1M0Z3;B5DEX3;D3ZGN2;Q5BJS7	D3ZLA3	3;1;1;1;1;1;1;1;1;1;1	3;1;1;1;1;1;1;1;1;1;1	3;1;1;1;1;1;1;1;1;1;1	Copine 3	11	3	3	21.207
D3ZLL8;P62246;A0A0G2K6I0;A0A0G2JYA6;A0A0G2K2F6;D3ZS61;D3ZZC7	D3ZLL8;P62246;A0A0G2K6I0;A0A0G2JYA6	3;3;2;2;1;1;1	3;3;2;2;1;1;1	3;3;2;2;1;1;1	40S ribosomal protein S15a	7	3	3	21.05
D3ZLT1	D3ZLT1	3	3	3	NADH dehydrogenase (Ubiquinone) 1 beta subcomplex, 7 (Predicted)	1	3	3	23.515
D3ZM60	D3ZM60	4	4	4	Protein phosphatase 1, regulatory subunit 3A	1	4	4	26.938
D3ZMR9	D3ZMR9	4	4	4	Mitochondrial ribosomal protein L21	1	4	4	31.673
D3ZNQ6	D3ZNQ6	2	2	2	Ubiquitin-conjugating enzyme E2M	1	2	2	14.516
D3ZS58	D3ZS58	2	2	2	NADH dehydrogenase [ubiquinone] 1 alpha subcomplex subunit 2	1	2	2	13.977
D3ZT71	D3ZT71	3	3	3	BCL2-like 13	1	3	3	54.697
D3ZT90	D3ZT90	4	4	4	Glutaryl-CoA dehydrogenase	1	4	4	38.362
F1LT35;D3ZTH8;P62752;D3ZNM1;D4AAL7;D3ZFK7;D3ZTX9;D3ZSR8;A0A0G2JU90	F1LT35;D3ZTH8;P62752;D3ZNM1;D4AAL7;D3ZFK7;D3ZTX9	4;4;4;3;3;3;2;1;1	4;4;4;3;3;3;2;1;1	4;4;4;3;3;3;2;1;1	60S ribosomal protein L23a	9	4	4	27.772
D3ZTN1	D3ZTN1	3	3	3	Tescalcin	1	3	3	19.447
D4AD15;D3ZU13;M0RD03	D4AD15;D3ZU13;M0RD03	8;8;4	8;8;4	8;8;4	Eukaryotic translation initiation factor 4 gamma, 1	3	8	8	68.505
D3ZUX5	D3ZUX5	6	6	6	MICOS complex subunit	1	6	6	186.23
D3ZUX7	D3ZUX7	3	3	3	Acyl-CoA synthetase family member 3	1	3	3	22.211
D3ZVQ0	D3ZVQ0	7	7	7	Ubiquitin carboxyl-terminal hydrolase	1	7	7	69.645
D3ZXA6	D3ZXA6	3	3	3	Pyruvate dehydrogenase phosphatase regulatory subunit	1	3	3	19.82
D3ZXF9	D3ZXF9	4	4	4	Mitochondrial ribosomal protein L12	1	4	4	44.735
D3ZYM7	D3ZYM7	2	2	2	LYR motif-containing 4	1	2	2	13.943
D3ZYX8	D3ZYX8	2	2	2	Cytochrome c oxidase subunit 7A2-like	1	2	2	12.174
D3ZZN3	D3ZZN3	11	11	11	Acetyl-coenzyme A synthetase	1	11	11	97.837
D4A0T0	D4A0T0	4	4	4	NADH:ubiquinone oxidoreductase subunit B10	1	4	4	28.839
D4A133;A0A1W2Q6N0	D4A133	7;1	7;1	7;1	ATPase H+-transporting V1 subunit A	2	7	7	45.441
D4A1B8	D4A1B8	2	2	2	Dynactin subunit 3	1	2	2	12.965
D4A3D2	D4A3D2	5	5	5	RCG56113, isoform CRA_a	1	5	5	55.779
D4A3E8;A0A0G2K6X0	D4A3E8	7;1	7;1	7;1	Mitochondrial ribosomal protein S27	2	7	7	54.247
D4A3V2	D4A3V2	3	3	3	NADH dehydrogenase [ubiquinone] 1 alpha subcomplex subunit 6	1	3	3	20.004
D4A4Z9	D4A4Z9	2	2	2	Kinectin 1	1	2	2	17.081
D4A702	D4A702	3	3	3	Synaptopodin-2	1	3	3	28.496
D4A772;A0A0G2JVM6;P84060	D4A772	5;2;2	5;2;2	5;2;2	Dystrobrevin	3	5	5	49.902
D4A781;M0RB74;D4A634	D4A781;M0RB74	8;6;1	8;6;1	8;6;1	Importin 5	3	8	8	57.782
D4A7X1	D4A7X1	2	2	2	Mitochondrial ribosomal protein S16	1	2	2	12.328
D4A830	D4A830	10	10	10	Inorganic pyrophosphatase 2	1	10	10	124.31
F1LMK0;D4A9M6;O88884-2;O88884	F1LMK0;D4A9M6;O88884-2;O88884	4;4;4;4	4;4;4;4	4;4;4;4	A-kinase anchor protein 1, mitochondrial	4	4	4	21.917
D4A9P9	D4A9P9	5	5	5	Gup1, glycerol uptake/transporter homolog (Yeast) (Predicted)	1	5	5	35.911
D4A9W3	D4A9W3	6	6	6	D-glutamate cyclase	1	6	6	41.491
D4AAB5	D4AAB5	2	2	2	Peptidase M20 domain-containing protein 2	1	2	2	13.127
D4AC36	D4AC36	6	6	6	Eukaryotic translation initiation factor 3 subunit F	1	6	6	64.414
D4AD70;P63174;D4A862;D3ZZH2;D3ZW57	D4AD70;P63174;D4A862;D3ZZH2	3;3;2;2;1	3;3;2;2;1	3;3;2;2;1	60S ribosomal protein L38	5	3	3	21.865
D4ADS4	D4ADS4	3	3	3	Microsomal glutathione S-transferase 3	1	3	3	28.201
D4AE56	D4AE56	4	4	4	Prostaglandin E synthase 2	1	4	4	34.939
E9PT87	E9PT87	11	11	11	Myosin light chain kinase 3	1	11	11	85.762
F1LM47	F1LM47	15	15	15	Succinyl-CoA ligase subunit beta	1	15	15	236.42
F1LU69;F1LML2;P62986;P62982;P0CG51;Q63429	F1LU69;F1LML2;P62986;P62982;P0CG51;Q63429	2;2;2;2;2;2	2;2;2;2;2;2	2;2;2;2;2;2	Ubiquitin-60S ribosomal protein L40;Ubiquitin;60S ribosomal protein L40;Ubiquitin-40S ribosomal protein S27a;Ubiquitin;40S ribosomal protein S27a;Polyubiquitin-B;Ubiquitin;Polyubiquitin-C;Ubiquitin;Ubiquitin-related	6	2	2	52.08
F1LMM8;Q64536	F1LMM8;Q64536	6;6	6;6	6;6	[Pyruvate dehydrogenase (acetyl-transferring)] kinase isozyme 2, mitochondrial	2	6	6	45.962
F1LMM9;Q07803	F1LMM9;Q07803	8;8	8;8	8;8	Elongation factor G, mitochondrial	2	8	8	67.307
F1LMV6	F1LMV6	26	26	26	Desmoplakin	1	26	26	323.31
F1LN42;M0R671;F1LN91	F1LN42	5;1;1	5;1;1	5;1;1	Tensin 1	3	5	5	51.083
F1LN88;P11884	F1LN88;P11884	10;9	10;9	10;9	Aldehyde dehydrogenase, mitochondrial	2	10	10	218.65
F1LN92	F1LN92	9	9	9	AFG3-like matrix AAA peptidase subunit 2	1	9	9	216.81
F1LNF7;Q99NA5	F1LNF7;Q99NA5	7;7	7;7	7;7	Isocitrate dehydrogenase [NAD] subunit, mitochondrial;Isocitrate dehydrogenase [NAD] subunit alpha, mitochondrial	2	7	7	75.228
F1LP30;Q5I0C3	F1LP30;Q5I0C3	30;30	30;30	30;30	Methylcrotonoyl-CoA carboxylase subunit alpha, mitochondrial	2	30	30	323.31
F1LPG5;F1M7T1;D3ZV29;D3ZQH7;F1M7Z4	F1LPG5;F1M7T1	5;4;2;1;1	5;4;2;1;1	5;4;2;1;1	NADH:ubiquinone oxidoreductase subunit B4	5	5	5	55.787
F1LPM3;O35413	F1LPM3;O35413	5;5	5;5	5;5	Sorbin and SH3 domain-containing protein 2	2	5	5	33.955
F1LPS8;P86252	F1LPS8;P86252	4;4	4;4	4;4	Transcriptional activator protein Pur-alpha	2	4	4	34.444
F1LPV8	F1LPV8	11	11	11	Succinyl-CoA ligase subunit beta	1	11	11	184.12
F1LQ09;Q6PST4	F1LQ09;Q6PST4	2;1	2;1	2;1	Atlastin-1	2	2	2	12.203
F1LQ95;P50753-2;P50753	F1LQ95;P50753-2;P50753	12;12;12	12;12;12	12;12;12	Troponin T, cardiac muscle	3	12	12	147.69
F1LQN3;Q9JK11;Q9JK11-2;Q9JK11-4;Q9JK11-3	F1LQN3;Q9JK11	8;8;3;3;2	8;8;3;3;2	8;8;3;3;2	Reticulon;Reticulon-4	5	8	8	69.128
F1LRV4;O88600;F7F2F3	F1LRV4;O88600	13;13;1	13;13;1	13;13;1	Heat shock 70 kDa protein 4	3	13	13	143.46
F1LS29;P97571	F1LS29;P97571	8;8	8;8	8;8	Calpain-1 catalytic subunit	2	8	8	54.916
F1LSP2;M0R6F2	F1LSP2;M0R6F2	8;7	8;7	8;7	Acyl-CoA dehydrogenase family, member 10	2	8	8	51.893
F1LT36;P63326;A0A0H2UI18;D3ZH53;D3ZJY5;Q7TP86;D3ZCN9	F1LT36;P63326;A0A0H2UI18;D3ZH53;D3ZJY5	3;3;2;2;2;1;1	3;3;2;2;2;1;1	3;3;2;2;2;1;1	40S ribosomal protein S10	7	3	3	18.244
F1LWE6	F1LWE6	2	2	2	Musashi RNA-binding protein 2	1	2	2	12.211
F1LWG8	F1LWG8	18	18	18	Sarcalumenin	1	18	18	323.31
F1LX07;A0A0G2K2J7	F1LX07;A0A0G2K2J7	18;13	18;13	15;10	Solute carrier family 25 member 12	2	18	15	204.09
F1LXA0	F1LXA0	3	3	3	NADH dehydrogenase [ubiquinone] 1 alpha subcomplex subunit 12	1	3	3	55.061
F1LZW6	F1LZW6	12	9	9	Solute carrier family 25 member 13	1	12	9	119.76
F1M572;Q58FK9	F1M572;Q58FK9	2;2	2;2	2;2	Kynurenine--oxoglutarate transaminase 3	2	2	2	18.666
F1M5A4;D4A6T1;A0A0G2K0I1	F1M5A4;D4A6T1;A0A0G2K0I1	2;1;1	2;1;1	2;1;1	Katanin p60 ATPase-containing subunit A-like 2	3	2	2	13.571
F1M779;P11442	F1M779;P11442	35;35	35;35	35;35	Clathrin heavy chain;Clathrin heavy chain 1	2	35	35	323.31
F1M7L9	F1M7L9	4	4	4	Uncharacterized protein	1	4	4	28.588
F1M944;P51868	F1M944;P51868	9;8	9;8	9;8	Calsequestrin;Calsequestrin-2	2	9	9	93.865
F1M953;P48721	F1M953;P48721	18;18	18;18	18;18	Stress-70 protein, mitochondrial	2	18	18	323.31
F1M9C0;Q66H84;Q6V9Y3;Q5BK52	F1M9C0;Q66H84	3;2;1;1	3;2;1;1	3;2;1;1	MAP kinase-activated protein kinase 3	4	3	3	17.221
F1M9V7	F1M9V7	10	10	10	Aminopeptidase	1	10	10	83.774
F1MA54;Q63065	F1MA54;Q63065	9;9	9;9	9;9	[Pyruvate dehydrogenase (acetyl-transferring)] kinase isozyme 1, mitochondrial	2	9	9	78.407
F7EMB2;Q6QI16	F7EMB2;Q6QI16	3;3	3;3	3;3	RNA transcription, translation and transport factor	2	3	3	19.861
F7EUU4	F7EUU4	3	3	3	COP9 signalosome subunit 5	1	3	3	21.01
F7EV94;P11960	F7EV94;P11960	15;15	15;15	15;15	2-oxoisovalerate dehydrogenase subunit alpha, mitochondrial	2	15	15	208.22
F8WG67;Q64559-1;Q64559	F8WG67;Q64559-1;Q64559	2;2;2	2;2;2	2;2;2	Cytosolic acyl coenzyme A thioester hydrolase	3	2	2	13.889
G3V640;O35094	G3V640;O35094	3;3	3;3	3;3	Mitochondrial import inner membrane translocase subunit TIM44	2	3	3	20.451
G3V6D3;P10719	G3V6D3;P10719	25;25	25;25	25;25	ATP synthase subunit beta;ATP synthase subunit beta, mitochondrial	2	25	25	323.31
G3V6H0;P10536;P35281;P35286;P70550;P35280;P35289	G3V6H0;P10536	5;5;1;1;1;1;1	5;5;1;1;1;1;1	2;2;0;0;0;0;0	Ras-related protein Rab-1B	7	5	2	52.812
G3V6H5;P97700	G3V6H5;P97700	10;9	10;9	10;9	Mitochondrial 2-oxoglutarate/malate carrier protein	2	10	10	323.31
G3V6P2;Q01205	G3V6P2;Q01205	8;8	8;8	8;8	Dihydrolipoyllysine-residue succinyltransferase component of 2-oxoglutarate dehydrogenase complex, mitochondrial	2	8	8	266.18
G3V6P7;Q62812	G3V6P7;Q62812	38;34	34;30	31;28	Myosin-9	2	38	31	323.31
G3V6R7	G3V6R7	2	2	2	3-oxoacyl-[acyl-carrier-protein] synthase, mitochondrial	1	2	2	16.125
G3V6T1	G3V6T1	7	7	7	Coatomer subunit alpha	1	7	7	50.616
G3V6W6	G3V6W6	8	8	8	Proteasome 26S subunit, ATPase 6	1	8	8	61.784
G3V715;Q09137;Q09137-2	G3V715;Q09137	7;7;1	7;7;1	6;6;1	5-AMP-activated protein kinase catalytic subunit alpha-2	3	7	6	58.019
G3V734;Q64591	G3V734;Q64591	6;6	6;6	6;6	2,4-dienoyl-CoA reductase, mitochondrial	2	6	6	49.532
G3V741;Q6IRH6;P16036	G3V741;Q6IRH6;P16036	8;8;7	8;8;7	8;8;7	Phosphate carrier protein, mitochondrial	3	8	8	88.552
G3V778;O54937	G3V778;O54937	10;6	10;6	10;6	[Pyruvate dehydrogenase (acetyl-transferring)] kinase isozyme 4, mitochondrial	2	10	10	92.105
G3V796;P08503	G3V796;P08503	8;8	8;8	8;8	Medium-chain specific acyl-CoA dehydrogenase, mitochondrial	2	8	8	166.03
G3V7C6;Q6P9T8;B4F7C2;Q4QQV0;M0R8B6;CON__ENSEMBL:ENSBTAP00000025008	G3V7C6;Q6P9T8;B4F7C2	15;15;13;6;3;3	3;3;3;1;0;0	2;2;2;0;0;0	Tubulin beta-4B chain	6	15	2	57.798
G3V7G0;Q9QXU8	G3V7G0;Q9QXU8	8;8	8;8	8;8	Cytoplasmic dynein 1 light intermediate chain 1	2	8	8	72.729
G3V7G8;Q5I0G4	G3V7G8;Q5I0G4	3;3	3;3	3;3	Glycine--tRNA ligase	2	3	3	23.336
G3V7G9	G3V7G9	6	6	6	Eukaryotic translation initiation factor 3 subunit L	1	6	6	43.629
G3V7I0;Q9Z0V6	G3V7I0;Q9Z0V6	5;5	5;5	5;5	Thioredoxin-dependent peroxide reductase, mitochondrial	2	5	5	37.81
G3V7J0;Q02253	G3V7J0;Q02253	13;13	13;13	13;13	Methylmalonate-semialdehyde dehydrogenase [acylating], mitochondrial	2	13	13	195.52
G3V7K1	G3V7K1	37	37	37	Myomesin 2	1	37	37	323.31
G3V7K9;A0A0G2JZ99;P55043	G3V7K9;A0A0G2JZ99	3;2;1	3;2;1	3;2;1	GTP-binding protein	3	3	3	64.992
G3V7L6;Q63347	G3V7L6;Q63347	12;12	12;12	12;12	26S protease regulatory subunit 7	2	12	12	100.27
G3V7T3;Q923S8	G3V7T3;Q923S8	5;5	5;5	5;5	Pantothenate kinase 4	2	5	5	32.101
G3V803;Q9Z1Y3	G3V803;Q9Z1Y3	2;2	2;2	2;2	Cadherin-2	2	2	2	13.473
G3V852	G3V852	11	11	9	RCG55135, isoform CRA_b	1	11	9	105.42
G3V885	G3V885	86	86	2	Myosin-6	1	86	2	323.31
G3V8A5	G3V8A5	13	13	13	Vacuolar protein sorting-associated protein 35	1	13	13	137.21
G3V8B0;P02564	G3V8B0;P02564	74;70	15;15	15;15	Myosin-7	2	74	15	178.06
G3V8B6;A0A0G2JTW5;O88761	G3V8B6;A0A0G2JTW5;O88761	6;5;5	6;5;5	6;5;5	26S proteasome non-ATPase regulatory subunit 1	3	6	6	62.814
G3V8G2	G3V8G2	7	7	7	Proteasome (Prosome, macropain) 26S subunit, non-ATPase, 5 (Predicted), isoform CRA_a	1	7	7	112.12
G3V8L9;P85125	G3V8L9;P85125	12;12	12;12	12;12	Polymerase I and transcript release factor	2	12	12	323.31
G3V8T4;Q9ESW0	G3V8T4;Q9ESW0	8;7	8;7	8;7	DNA damage-binding protein 1	2	8	8	54.763
G3V8U8;O35854	G3V8U8;O35854	5;5	5;5	5;5	Branched-chain-amino-acid aminotransferase;Branched-chain-amino-acid aminotransferase, mitochondrial	2	5	5	94.441
G3V913;P42930	G3V913;P42930	6;6	6;6	5;5	Heat shock protein beta-1	2	6	5	89.694
G3V936;Q8VHF5	G3V936;Q8VHF5	9;8	9;8	9;8	Citrate synthase;Citrate synthase, mitochondrial	2	9	9	90.41
G3V945;P51650-2;P51650	G3V945;P51650-2;P51650	3;3;3	3;3;3	3;3;3	Succinate-semialdehyde dehydrogenase, mitochondrial	3	3	3	21.441
G3V9N0;D3ZSR2	G3V9N0;D3ZSR2	12;9	12;9	8;5	Polyadenylate-binding protein	2	12	8	159.51
G3V9U2;A0A0G2K642;P13437	G3V9U2;A0A0G2K642;P13437	17;16;16	17;16;16	17;16;16	3-ketoacyl-CoA thiolase, mitochondrial	3	17	17	323.31
G3V9X2;Q9R080-2;Q9R080-3;Q9R080-4;Q9R080	G3V9X2;Q9R080-2;Q9R080-3;Q9R080-4;Q9R080	4;4;4;4;4	4;4;4;4;4	4;4;4;4;4	G-protein-signaling modulator 1	5	4	4	30.917
G3V9Z3;P21396	G3V9Z3;P21396	14;14	14;14	14;14	Amine oxidase [flavin-containing] A	2	14	14	180.31
M0R5J4;P04764;P07323	M0R5J4;P04764	8;8;1	8;8;1	7;7;0	Alpha-enolase	3	8	7	75.784
M0R776;A0A0G2JZC3	M0R776;A0A0G2JZC3	4;2	4;2	4;2	Mitochondrial ribosomal protein S36	2	4	4	25.735
M0R7G4;M0R7V3	M0R7G4;M0R7V3	3;3	3;3	3;3	MICOS complex subunit	2	3	3	36.501
Q6P6T9;M0R7I0	Q6P6T9;M0R7I0	3;3	3;3	3;3	Importin subunit alpha	2	3	3	20.911
M0R7S5	M0R7S5	2	2	2	Perilipin 4	1	2	2	24.617
M0R9L0;B2RYX0	M0R9L0	30;2	30;2	30;2	Nascent polypeptide-associated complex subunit alpha	2	30	30	302.53
M0R9X8;P38650;F1LRT9	M0R9X8;P38650;F1LRT9	57;57;56	57;57;56	57;57;56	Cytoplasmic dynein 1 heavy chain 1	3	57	57	323.31
M0RAD5	M0RAD5	2	2	2	ATP-dependent Clp protease proteolytic subunit	1	2	2	12.49
M0RAM5;P04041	M0RAM5;P04041	8;8	8;8	8;8	Glutathione peroxidase 1	2	8	8	58.524
M0RCY2;P62278;F1LMB4	M0RCY2;P62278	5;5;1	5;5;1	5;5;1	40S ribosomal protein S13	3	5	5	34.797
M0RDK9	M0RDK9	5	5	5	Acyl-CoA dehydrogenase family, member 8	1	5	5	65.252
O35244	O35244	9	9	9	Peroxiredoxin-6	1	9	9	66.813
O35303-5;O35303-4;O35303;O35303-2;O35303-6;O35303-3	O35303-5;O35303-4;O35303;O35303-2;O35303-6;O35303-3	19;19;19;18;18;18	19;19;19;18;18;18	19;19;19;18;18;18	Dynamin-1-like protein	6	19	19	204.41
O35509;A0A0G2JZR4;P62494	O35509;A0A0G2JZR4;P62494	5;4;3	5;4;3	5;4;3	Ras-related protein Rab-11B;Ras-related protein Rab-11A	3	5	5	38.544
O35814	O35814	7	7	7	Stress-induced-phosphoprotein 1	1	7	7	41.828
O35878	O35878	6	6	6	Heat shock protein beta-2	1	6	6	55.873
Q6IMX8;O55171;A0A0G2K7Z3;O88267;D3ZIQ1;A1A5R4	Q6IMX8;O55171	6;6;2;2;1;1	6;6;2;2;1;1	6;6;2;2;1;1	Acyl-coenzyme A thioesterase 2, mitochondrial	6	6	6	55.497
O88767;Q5BKC3	O88767;Q5BKC3	3;2	3;2	3;2	Protein deglycase DJ-1	2	3	3	27.158
O88989	O88989	6	6	6	Malate dehydrogenase, cytoplasmic	1	6	6	69.539
R9PXU4;O89049;A0A0G2JUN7	R9PXU4;O89049;A0A0G2JUN7	3;3;2	3;3;2	3;3;2	Thioredoxin reductase 1, cytoplasmic	3	3	3	24.889
P00406	P00406	4	4	4	Cytochrome c oxidase subunit 2	1	4	4	61.571
P00507	P00507	4	4	4	Aspartate aminotransferase, mitochondrial	1	4	4	69.274
P04636	P04636	8	8	8	Malate dehydrogenase, mitochondrial	1	8	8	118.42
P04692;A0A0G2K7F7;Q63607;A0A0G2JX64;Q91XN6;P04692-3;P04692-6;A0A0G2JSQ4;Q923Z2;P04692-5;P04692-8;P04692-7;P04692-4;P04692-2;A0A140TAF0;A0A0G2K2G8;CON__Q3SX28;Q63610-3;Q63610-2;Q63610;P09495;P58775-2;P58775	P04692;A0A0G2K7F7;Q63607;A0A0G2JX64;Q91XN6;P04692-3;P04692-6;A0A0G2JSQ4;Q923Z2;P04692-5;P04692-8;P04692-7;P04692-4;P04692-2	14;13;12;12;12;12;12;7;7;7;7;7;7;7;6;3;3;3;3;3;3;3;3	14;13;12;12;12;12;12;7;7;7;7;7;7;7;6;3;3;3;3;3;3;3;3	14;13;12;12;12;12;12;7;7;7;7;7;7;7;6;3;3;3;3;3;3;3;3	Tropomyosin alpha-1 chain	23	14	14	323.31
P04906	P04906	2	2	2	Glutathione S-transferase P	1	2	2	39.091
P05197	P05197	14	14	14	Elongation factor 2	1	14	14	145.61
P06685;F1LRK1;P09626	P06685	22;2;2	22;2;2	14;0;0	Sodium/potassium-transporting ATPase subunit alpha-1	3	22	14	323.31
P06686;Q64541;A0A0G2JWS9;G3V8S4;P54708-2;P54708	P06686	14;4;3;3;3;3	6;1;1;1;1;1	4;0;0;0;0;0	Sodium/potassium-transporting ATPase subunit alpha-2	6	14	4	36.64
P06687	P06687	12	2	2	Sodium/potassium-transporting ATPase subunit alpha-3	1	12	2	15.217
P06761	P06761	16	15	15	78 kDa glucose-regulated protein	1	16	15	168.28
P06762	P06762	3	3	3	Heme oxygenase 1	1	3	3	29.49
P07483	P07483	3	3	3	Fatty acid-binding protein, heart	1	3	3	21.073
P07895	P07895	5	5	5	Superoxide dismutase [Mn], mitochondrial	1	5	5	37.923
P08010;A0A0G2K4U2;A0A0G2K6L4;A0A0G2JZ09;B0BN47;F1LXL7;D3ZVQ8	P08010;A0A0G2K4U2	7;4;1;1;1;1;1	7;4;1;1;1;1;1	4;1;0;0;0;0;0	Glutathione S-transferase Mu 2	7	7	4	76.698
P08461	P08461	12	12	12	Dihydrolipoyllysine-residue acetyltransferase component of pyruvate dehydrogenase complex, mitochondrial	1	12	12	132.07
P08733;D3Z9K3;D3ZCI9	P08733	13;4;2	13;4;2	13;4;2	Myosin regulatory light chain 2, ventricular/cardiac muscle isoform	3	13	13	275.76
P09456;F1M9X5;P81377	P09456	9;3;3	9;3;3	9;3;3	cAMP-dependent protein kinase type I-alpha regulatory subunit;cAMP-dependent protein kinase type I-alpha regulatory subunit, N-terminally processed	3	9	9	94.601
P09606	P09606	3	3	3	Glutamine synthetase	1	3	3	19.424
P0DMW1;P0DMW0	P0DMW1;P0DMW0	11;11	10;10	6;6	Heat shock 70 kDa protein 1B;Heat shock 70 kDa protein 1A	2	11	6	106.78
P10860	P10860	10	10	10	Glutamate dehydrogenase 1, mitochondrial	1	10	10	62.288
P10888	P10888	4	4	4	Cytochrome c oxidase subunit 4 isoform 1, mitochondrial	1	4	4	45.317
P11232;R4GNK3	P11232;R4GNK3	2;1	2;1	2;1	Thioredoxin	2	2	2	22.904
P11348	P11348	2	2	2	Dihydropteridine reductase	1	2	2	173.49
P11507-2;P11507;Q64578;A0A0G2K9N9;G3V9U7;D3ZHJ6;P18596-2;P18596	P11507-2;P11507	27;26;9;2;2;2;1;1	27;26;9;2;2;2;1;1	27;26;9;2;2;2;1;1	Sarcoplasmic/endoplasmic reticulum calcium ATPase 2	8	27	27	323.31
P11530;D3ZEK8;Q7TPH4;Q7TPH3;Q7TPH2	P11530	36;6;5;5;3	36;6;5;5;3	36;6;5;5;3	Dystrophin	5	36	36	323.31
P11762	P11762	2	2	2	Galectin-1	1	2	2	51.333
P12007	P12007	7	7	7	Isovaleryl-CoA dehydrogenase, mitochondrial	1	7	7	71.094
P12075	P12075	2	2	2	Cytochrome c oxidase subunit 5B, mitochondrial	1	2	2	13.354
P12368;A0A0G2K405;Q4KLG5;A0A0G2K5G0;P12369	P12368;A0A0G2K405	7;6;2;2;2	7;6;2;2;2	7;6;2;2;2	cAMP-dependent protein kinase type II-alpha regulatory subunit	5	7	7	72.233
P13221	P13221	3	3	3	Aspartate aminotransferase, cytoplasmic	1	3	3	21.29
Q6PDV6;P13471;F1MA00;D4A290	Q6PDV6;P13471	3;3;1;1	3;3;1;1	3;3;1;1	40S ribosomal protein S14	4	3	3	21.147
P13676;G3V9E4	P13676;G3V9E4	6;5	6;5	6;5	Acylamino-acid-releasing enzyme	2	6	6	42.34
P13803	P13803	6	6	6	Electron transfer flavoprotein subunit alpha, mitochondrial	1	6	6	106.54
P14408-2;P14408;Q5M964	P14408-2;P14408;Q5M964	13;13;12	13;13;12	13;13;12	Fumarate hydratase, mitochondrial	3	13	13	141.09
P14604	P14604	5	5	5	Enoyl-CoA hydratase, mitochondrial	1	5	5	49.52
P15429	P15429	5	4	4	Beta-enolase	1	5	4	34.067
P15650	P15650	13	13	13	Long-chain specific acyl-CoA dehydrogenase, mitochondrial	1	13	13	226.28
Q6IMX3;P15651	Q6IMX3;P15651	12;12	12;12	12;12	Short-chain specific acyl-CoA dehydrogenase, mitochondrial	2	12	12	133.05
P15791-5;P15791-7;P15791-2;P15791-3;P15791-6;P15791-4;P15791	P15791-5;P15791-7;P15791-2;P15791-3;P15791-6;P15791-4;P15791	4;4;4;4;4;4;4	2;2;2;2;2;2;2	2;2;2;2;2;2;2	Calcium/calmodulin-dependent protein kinase type II subunit delta	7	4	2	16.822
P15999;F1LP05	P15999;F1LP05	22;20	22;20	9;7	ATP synthase subunit alpha, mitochondrial;ATP synthase subunit alpha	2	22	9	323.31
P16409	P16409	8	8	7	Myosin light chain 3	1	8	7	95.634
P16617;M0R6Y8;A0A096MJL6;Q5XIV1	P16617;M0R6Y8	7;6;2;2	7;6;2;2	7;6;2;2	Phosphoglycerate kinase 1;Phosphoglycerate kinase	4	7	7	104
P17764	P17764	11	11	11	Acetyl-CoA acetyltransferase, mitochondrial	1	11	11	257.05
P18420	P18420	4	4	4	Proteasome subunit alpha type-1	1	4	4	27.549
Q6PDW4;P18421	Q6PDW4;P18421	2;2	2;2	2;2	Proteasome subunit beta type;Proteasome subunit beta type-1	2	2	2	22.292
Q66HI5;P19132	Q66HI5;P19132	4;4	4;4	4;4	Ferritin;Ferritin heavy chain;Ferritin heavy chain, N-terminally processed	2	4	4	24.153
P19234	P19234	6	6	6	NADH dehydrogenase [ubiquinone] flavoprotein 2, mitochondrial	1	6	6	160.84
P19357	P19357	2	2	2	Solute carrier family 2, facilitated glucose transporter member 4	1	2	2	17.287
P19511	P19511	9	9	9	ATP synthase F(0) complex subunit B1, mitochondrial	1	9	9	81.465
P19804;Q05982	P19804;Q05982	6;3	6;3	6;3	Nucleoside diphosphate kinase B;Nucleoside diphosphate kinase A	2	6	6	39.497
P20788	P20788	6	6	6	Cytochrome b-c1 complex subunit Rieske, mitochondrial;Cytochrome b-c1 complex subunit 11	1	6	6	111.64
P21213	P21213	3	3	3	Histidine ammonia-lyase	1	3	3	18.644
P21913	P21913	7	7	7	Succinate dehydrogenase [ubiquinone] iron-sulfur subunit, mitochondrial	1	7	7	85.129
P23693	P23693	3	3	3	Troponin I, cardiac muscle	1	3	3	70.664
P23928	P23928	8	8	8	Alpha-crystallin B chain	1	8	8	92.302
Q68G41;P23965;A0A0G2K2R2	Q68G41;P23965;A0A0G2K2R2	4;4;3	4;4;3	4;4;3	Enoyl-CoA delta isomerase 1, mitochondrial	3	4	4	75.884
P24329	P24329	4	4	4	Thiosulfate sulfurtransferase	1	4	4	58.231
P24473	P24473	5	5	5	Glutathione S-transferase kappa 1	1	5	5	39.926
P25409	P25409	5	5	5	Alanine aminotransferase 1	1	5	5	43.327
P28480;A0A096MJA0	P28480;A0A096MJA0	8;5	8;5	8;5	T-complex protein 1 subunit alpha	2	8	8	71.024
P29266	P29266	6	6	6	3-hydroxyisobutyrate dehydrogenase, mitochondrial	1	6	6	124.48
P29419	P29419	3	3	3	ATP synthase subunit e, mitochondrial	1	3	3	21.554
P31399	P31399	9	9	9	ATP synthase subunit d, mitochondrial	1	9	9	98.969
P32551	P32551	14	14	14	Cytochrome b-c1 complex subunit 2, mitochondrial	1	14	14	232.83
P34058;A0A0G2K793	P34058;A0A0G2K793	18;17	18;17	11;11	Heat shock protein HSP 90-beta	2	18	11	296.11
Q6PCU0;P35435;Q6QI09	Q6PCU0;P35435;Q6QI09	10;10;9	10;10;9	10;10;9	ATP synthase subunit gamma;ATP synthase subunit gamma, mitochondrial	3	10	10	86.49
P35565	P35565	3	3	3	Calnexin	1	3	3	18.945
P36201	P36201	2	2	2	Cysteine-rich protein 2	1	2	2	21.114
P36972	P36972	4	4	4	Adenine phosphoribosyltransferase	1	4	4	26.761
P38718-2;P38718	P38718-2;P38718	6;6	6;6	6;6	Mitochondrial pyruvate carrier 2	2	6	6	43.433
P39069;A0A0G2K7Q6;M0RC66	P39069;A0A0G2K7Q6	6;4;2	6;4;2	6;4;2	Adenylate kinase isoenzyme 1	3	6	6	41.301
Z4YNF4;P41498;A0A0G2K394;P41498-2	Z4YNF4;P41498;A0A0G2K394;P41498-2	4;4;2;2	4;4;2;2	4;4;2;2	Low molecular weight phosphotyrosine protein phosphatase	4	4	4	31.563
P41499-2;P41499	P41499-2;P41499	4;4	4;4	4;4	Tyrosine-protein phosphatase non-receptor type 11	2	4	4	44.855
P41542	P41542	2	2	2	General vesicular transport factor p115	1	2	2	14.888
Q5XIJ3;P41565	Q5XIJ3;P41565	3;3	3;3	3;3	Isocitrate dehydrogenase [NAD] subunit, mitochondrial;Isocitrate dehydrogenase [NAD] subunit gamma 1, mitochondrial	2	3	3	37.605
P45592;M0RC65	P45592;M0RC65	4;2	4;2	4;2	Cofilin-1	2	4	4	41.127
P46462	P46462	25	25	25	Transitional endoplasmic reticulum ATPase	1	25	25	323.31
P47942;Q62950;Q62952;Q62952-2	P47942	7;2;1;1	7;2;1;1	7;2;1;1	Dihydropyrimidinase-related protein 2	4	7	7	60.099
P51638	P51638	2	2	2	Caveolin-3	1	2	2	20.498
P52631	P52631	3	3	3	Signal transducer and activator of transcription 3	1	3	3	40.391
P53987	P53987	2	2	2	Monocarboxylate transporter 1	1	2	2	54.158
P56571	P56571	4	4	4	ES1 protein homolog, mitochondrial	1	4	4	54.036
P56574;A0A0G2JUF6	P56574;A0A0G2JUF6	19;18	19;18	18;17	Isocitrate dehydrogenase [NADP], mitochondrial	2	19	18	323.31
P56741	P56741	44	44	44	Myosin-binding protein C, cardiac-type	1	44	44	323.31
P57093	P57093	3	3	3	Phytanoyl-CoA dioxygenase, peroxisomal	1	3	3	31.122
P59215-2;P59215;P10824;P08753;D3ZSS5;D4AA42;G3V8E8;A0A0G2K526;A0A0G2JWA1;P63095-3;P29348;P38406	P59215-2;P59215;P10824;P08753	4;4;2;2;1;1;1;1;1;1;1;1	2;2;0;0;0;0;0;0;0;0;0;0	2;2;0;0;0;0;0;0;0;0;0;0	Guanine nucleotide-binding protein G(o) subunit alpha;Guanine nucleotide-binding protein G(i) subunit alpha-1;Guanine nucleotide-binding protein G(k) subunit alpha	12	4	2	14.167
P60901;A0A0G2K0D7	P60901;A0A0G2K0D7	3;2	3;2	3;2	Proteasome subunit alpha type-6	2	3	3	27.653
P61203;P61203-2	P61203;P61203-2	6;4	6;4	6;4	COP9 signalosome complex subunit 2	2	6	6	48.508
P61354;M0R7P0;D3ZTK5	P61354;M0R7P0;D3ZTK5	4;3;2	4;3;2	4;3;2	60S ribosomal protein L27	3	4	4	27.016
Q5D059;P61980;M0R9K1	Q5D059;P61980;M0R9K1	7;7;6	7;7;6	7;7;6	Heterogeneous nuclear ribonucleoprotein K	3	7	7	90.424
P61983	P61983	4	2	2	14-3-3 protein gamma;14-3-3 protein gamma, N-terminally processed	1	4	2	68.378
P62083	P62083	3	3	3	40S ribosomal protein S7	1	3	3	21.773
P62142;A0A0G2JYS8;A0A0G2JVK2;P63088;P62138;P63088-2	P62142;A0A0G2JYS8;A0A0G2JVK2;P63088;P62138;P63088-2	4;3;3;3;3;3	4;3;3;3;3;3	4;3;3;3;3;3	Serine/threonine-protein phosphatase PP1-beta catalytic subunit;Serine/threonine-protein phosphatase PP1-gamma catalytic subunit;Serine/threonine-protein phosphatase PP1-alpha catalytic subunit	6	4	4	29.714
P62193	P62193	7	7	7	26S protease regulatory subunit 4	1	7	7	93.107
P62198	P62198	8	8	8	26S protease regulatory subunit 8	1	8	8	68.464
P62250;A0A1W2Q631;M0R8S7;M0R4I3	P62250	5;2;1;1	5;2;1;1	5;2;1;1	40S ribosomal protein S16	4	5	5	37.228
P62260	P62260	5	5	3	14-3-3 protein epsilon	1	5	3	155.79
P62632	P62632	6	6	3	Elongation factor 1-alpha 2	1	6	3	58.378
P62804	P62804	4	4	4	Histone H4;Osteogenic growth peptide	1	4	4	32.536
Q62636;P62836	Q62636;P62836	3;3	3;3	3;3	Ras-related protein Rap-1b;Ras-related protein Rap-1A	2	3	3	43.429
P62907;D3Z9F6;F1LYQ7	P62907;D3Z9F6;F1LYQ7	2;1;1	2;1;1	2;1;1	60S ribosomal protein L10a;Ribosomal protein	3	2	2	14.771
Q4V8I6;P62914;A0A0G2K3Y8	Q4V8I6;P62914;A0A0G2K3Y8	2;2;1	2;2;1	2;2;1	60S ribosomal protein L11	3	2	2	27.085
P62963;CON__P02584	P62963;CON__P02584	5;3	5;3	5;3	Profilin-1	2	5	5	67.156
P63018;D4A4S3;M0RCB1;F1LZI1;M0R8M9;A0A0G2JVI3;A0A0G2JUT0;P14659	P63018;D4A4S3;M0RCB1;F1LZI1;M0R8M9;A0A0G2JVI3	20;19;18;17;17;12;6;6	20;19;18;17;17;12;6;6	18;17;16;17;16;11;4;4	Heat shock cognate 71 kDa protein	8	20	18	314.35
P63029	P63029	2	2	2	Translationally-controlled tumor protein	1	2	2	17.753
P63039	P63039	20	20	20	60 kDa heat shock protein, mitochondrial	1	20	20	323.31
P63095;Q63803;M0R9J4;P63095-2	P63095;Q63803;M0R9J4;P63095-2	3;3;2;2	2;2;1;2	2;2;1;2	Guanine nucleotide-binding protein G(s) subunit alpha isoforms short;Guanine nucleotide-binding protein G(s) subunit alpha isoforms XLas	4	3	2	11.564
P67779;D3ZFH6	P67779	4;1	4;1	4;1	Prohibitin	2	4	4	30.254
P68035;A0A0G2K4M6;P62738;P63269	P68035;A0A0G2K4M6;P62738;P63269	13;12;12;11	13;12;12;11	2;2;2;2	Actin, alpha cardiac muscle 1;Actin, aortic smooth muscle;Actin, gamma-enteric smooth muscle	4	13	2	282.33
P69897;P69897-2;Q3KRE8;P85108	P69897;P69897-2;Q3KRE8;P85108	15;10;10;10	15;10;10;10	2;2;0;0	Tubulin beta-5 chain;Tubulin beta-2B chain;Tubulin beta-2A chain	4	15	2	209.78
Q5RKK3;P80299	Q5RKK3;P80299	4;4	4;4	4;4	Bifunctional epoxide hydrolase 2;Cytosolic epoxide hydrolase 2;Lipid-phosphate phosphatase	2	4	4	30.808
P81155	P81155	7	6	6	Voltage-dependent anion-selective channel protein 2	1	7	6	79.193
P82995;D3ZXC7	P82995	13;3	7;1	7;1	Heat shock protein HSP 90-alpha	2	13	7	194.67
P85515	P85515	4	4	3	Alpha-centractin	1	4	3	77.077
P85834	P85834	14	14	14	Elongation factor Tu, mitochondrial	1	14	14	181.95
P97519	P97519	2	2	2	Hydroxymethylglutaryl-CoA lyase, mitochondrial	1	2	2	18.578
Q66HP8;P97521	Q66HP8;P97521	5;5	5;5	5;5	Mitochondrial carnitine/acylcarnitine carrier protein	2	5	5	33.575
P97532	P97532	4	4	4	3-mercaptopyruvate sulfurtransferase	1	4	4	41.596
P97536	P97536	7	7	7	Cullin-associated NEDD8-dissociated protein 1	1	7	7	47.363
P97541	P97541	6	6	6	Heat shock protein beta-6	1	6	6	53.593
P97608	P97608	4	4	4	5-oxoprolinase	1	4	4	39.628
Q6IN39;P97852	Q6IN39;P97852	5;5	5;5	5;5	Peroxisomal multifunctional enzyme type 2;(3R)-hydroxyacyl-CoA dehydrogenase;Enoyl-CoA hydratase 2	2	5	5	45.449
Q03346	Q03346	5	5	5	Mitochondrial-processing peptidase subunit beta	1	5	5	35.085
Q06000	Q06000	3	3	3	Lipoprotein lipase	1	3	3	23.436
Q06647	Q06647	6	6	6	ATP synthase subunit O, mitochondrial	1	6	6	99.975
Q07936;Q07936-2	Q07936;Q07936-2	9;9	9;9	9;9	Annexin A2	2	9	9	81.374
Q08602	Q08602	4	4	4	Geranylgeranyl transferase type-2 subunit alpha	1	4	4	27.691
Q09073	Q09073	11	5	5	ADP/ATP translocase 2;ADP/ATP translocase 2, N-terminally processed	1	11	5	41.19
Q0D2L2	Q0D2L2	4	4	4	Mitochondrial ribosomal protein S22	1	4	4	41.813
Q1JU68	Q1JU68	12	12	12	Eukaryotic translation initiation factor 3 subunit A	1	12	12	87.018
Q2PQA9;G3V6L4;F1M8F2;A0A0G2K0Q2;A0A0G2K070;P56536;Q6QLM7	Q2PQA9	16;4;4;4;3;2;2	16;4;4;4;3;2;2	16;4;4;4;3;2;2	Kinesin-1 heavy chain	7	16	16	209.91
Q2PS20	Q2PS20	7	7	7	Junctophilin-2	1	7	7	87.587
Q2TA68;Q2TA68-3;Q2TA68-2	Q2TA68;Q2TA68-3;Q2TA68-2	18;18;18	18;18;18	18;18;18	Dynamin-like 120 kDa protein, mitochondrial;Dynamin-like 120 kDa protein, form S1	3	18	18	206.77
Q32PX2;A0A0U1RRR6	Q32PX2;A0A0U1RRR6	4;3	4;3	4;3	Aminoacyl tRNA synthase complex-interacting multifunctional protein 2	2	4	4	33.318
Q3KRE0	Q3KRE0	5	5	5	ATPase family AAA domain-containing protein 3	1	5	5	38.908
Q3MHS9	Q3MHS9	4	4	4	Chaperonin containing Tcp1, subunit 6A (Zeta 1)	1	4	4	36.658
Q3MHT2;Q99P39-2;Q99P39	Q3MHT2;Q99P39-2;Q99P39	5;5;5	5;5;5	5;5;5	Cysteine desulfurase, mitochondrial	3	5	5	96.933
Q3T1K5	Q3T1K5	8	8	6	F-actin-capping protein subunit alpha-2	1	8	6	93.731
Q3V5X8	Q3V5X8	3	3	3	Endonuclease G	1	3	3	20.487
Q499N5	Q499N5	11	11	11	Acyl-CoA synthetase family member 2, mitochondrial	1	11	11	111.56
Q4FZT9	Q4FZT9	10	10	10	26S proteasome non-ATPase regulatory subunit 2	1	10	10	78.898
Q4G061	Q4G061	8	8	8	Eukaryotic translation initiation factor 3 subunit B	1	8	8	82.475
Q4G064	Q4G064	10	10	10	2-methoxy-6-polyprenyl-1,4-benzoquinol methylase, mitochondrial	1	10	10	115.64
Q4G069;A0A0G2K167	Q4G069;A0A0G2K167	6;5	6;5	6;5	Regulator of microtubule dynamics protein 1	2	6	6	51.078
Q4PP99	Q4PP99	8	8	8	Cardiac troponin C	1	8	8	182.78
Q4QR73	Q4QR73	2	2	2	DnaJ (Hsp40) homolog, subfamily A, member 4	1	2	2	16.55
Q4QR80	Q4QR80	2	2	2	28S ribosomal protein S25, mitochondrial	1	2	2	12.492
Q4V8F9	Q4V8F9	13	13	13	Hydroxysteroid dehydrogenase-like protein 2	1	13	13	126.92
Q561S0;A0A1W2Q6F8	Q561S0;A0A1W2Q6F8	7;6	7;6	7;6	NADH dehydrogenase [ubiquinone] 1 alpha subcomplex subunit 10, mitochondrial	2	7	7	79.394
Q5BJQ0	Q5BJQ0	11	11	11	Atypical kinase ADCK3, mitochondrial	1	11	11	132.99
Q5BJZ3	Q5BJZ3	20	20	20	Nicotinamide nucleotide transhydrogenase	1	20	20	209.55
Q5BK63	Q5BK63	10	10	10	NADH dehydrogenase [ubiquinone] 1 alpha subcomplex subunit 9, mitochondrial	1	10	10	147.68
Q5EB77	Q5EB77	4	4	4	Ras-related protein Rab-18	1	4	4	30.912
Q5FVM2;A0A0G2JWZ2;A0A096MKF4	Q5FVM2;A0A0G2JWZ2	3;2;1	3;2;1	3;2;1	Proteaseome (Prosome, macropain) 28 subunit, 3	3	3	3	21.685
Q5FVQ8;A0A0G2K1Q1	Q5FVQ8;A0A0G2K1Q1	7;6	7;6	7;6	NLR family member X1	2	7	7	53.418
Q5M7U6	Q5M7U6	3	3	3	Actin-related protein 2	1	3	3	17.96
Q5M9H2;P45953	Q5M9H2;P45953	33;32	33;32	33;32	Very long-chain specific acyl-CoA dehydrogenase, mitochondrial	2	33	33	323.31
Q5M9I5	Q5M9I5	2	2	2	Cytochrome b-c1 complex subunit 6, mitochondrial	1	2	2	19.193
Q5PQN9	Q5PQN9	2	2	2	39S ribosomal protein L38, mitochondrial	1	2	2	12.942
Q5RJN0	Q5RJN0	3	3	3	NADH dehydrogenase (Ubiquinone) Fe-S protein 7	1	3	3	24.944
Q5RJR8	Q5RJR8	2	2	2	Leucine-rich repeat-containing protein 59	1	2	2	13.75
Q5RK08	Q5RK08	9	9	9	Glioblastoma amplified sequence	1	9	9	122.48
Q5RK09	Q5RK09	4	4	4	Eukaryotic translation initiation factor 3 subunit G	1	4	4	41.536
Q5U1W6	Q5U1W6	5	5	5	MICOS complex subunit	1	5	5	32.302
Q5U1Z9	Q5U1Z9	2	2	2	Metaxin 2	1	2	2	26.22
Q5U2S7	Q5U2S7	10	10	10	Proteasome (Prosome, macropain) 26S subunit, non-ATPase, 3	1	10	10	75.901
Q5U2U0	Q5U2U0	4	4	4	ATP-dependent Clp protease ATP-binding subunit clpX-like, mitochondrial	1	4	4	26.091
Q5U2U8	Q5U2U8	5	5	5	Bcl2-associated athanogene 3	1	5	5	60.154
Q5U2X7	Q5U2X7	2	2	2	Mitochondrial import inner membrane translocase subunit Tim21	1	2	2	12.154
Q5U2X8	Q5U2X8	9	9	9	Acyl-CoA thioesterase 9	1	9	9	67.942
Q5U300;A0A0G2K8A5	Q5U300	14;3	14;3	14;3	Ubiquitin-like modifier-activating enzyme 1	2	14	14	131.77
Q5U302;A0A0G2JYF7;D4A6H8;F1M4I1	Q5U302;A0A0G2JYF7	11;9;2;1	11;9;2;1	11;9;2;1	Catenin (Cadherin associated protein), alpha 1	4	11	11	152.93
Q5XHZ0	Q5XHZ0	5	5	5	Heat shock protein 75 kDa, mitochondrial	1	5	5	33.097
Q5XI34;Q4QQT4	Q5XI34	7;1	7;1	7;1	Protein phosphatase 2 (Formerly 2A), regulatory subunit A (PR 65), alpha isoform, isoform CRA_a	2	7	7	57.696
Q5XI78;D3ZQD3	Q5XI78	22;3	22;3	22;3	2-oxoglutarate dehydrogenase, mitochondrial	2	22	22	238.63
Q5XI97	Q5XI97	5	5	5	Alanyl-tRNA editing protein Aarsd1	1	5	5	39.801
Q6TXE7;Q5XIB3	Q6TXE7;Q5XIB3	6;6	6;6	6;6	[Protein ADP-ribosylarginine] hydrolase-like protein 1	2	6	6	46.06
Q5XIC0;A0A0G2K277;Q5M884	Q5XIC0;A0A0G2K277	3;2;1	3;2;1	3;2;1	Enoyl-CoA delta isomerase 2, mitochondrial	3	3	3	21.645
Q5XID6	Q5XID6	2	2	2	Sarcoglycan, gamma	1	2	2	20.773
Q5XIF6	Q5XIF6	11	2	2	Tubulin alpha-4A chain	1	11	2	16.911
Q5XIG4	Q5XIG4	3	3	3	OCIA domain-containing protein 1	1	3	3	89.572
Q5XIG8;M0RCV0	Q5XIG8;M0RCV0	5;3	5;3	5;3	Serine-threonine kinase receptor-associated protein	2	5	5	111.79
Q5XIH3	Q5XIH3	7	7	7	NADH dehydrogenase [ubiquinone] flavoprotein 1, mitochondrial	1	7	7	58.889
Q5XIM9	Q5XIM9	12	12	12	T-complex protein 1 subunit beta	1	12	12	151.15
Q5XIN6	Q5XIN6	6	6	6	LETM1 and EF-hand domain-containing protein 1, mitochondrial	1	6	6	44.325
Q5XIP0	Q5XIP0	6	6	6	DnaJ (Hsp40) homolog, subfamily B, member 4	1	6	6	41.073
Q5XIT9	Q5XIT9	28	28	28	Methylcrotonoyl-CoA carboxylase beta chain, mitochondrial	1	28	28	323.31
Q60587;A0A0G2K330	Q60587;A0A0G2K330	20;18	20;18	20;18	Trifunctional enzyme subunit beta, mitochondrial;3-ketoacyl-CoA thiolase	2	20	20	305.06
Q62669;A0A0G2JTW9	Q62669;A0A0G2JTW9	6;5	4;3	4;3	Globin a1	2	6	4	45.21
Q62920-2;Q62920	Q62920-2;Q62920	4;4	4;4	4;4	PDZ and LIM domain protein 5	2	4	4	36.603
Q63355	Q63355	6	6	6	Unconventional myosin-Ic	1	6	6	39.669
Q63362	Q63362	6	6	6	NADH dehydrogenase [ubiquinone] 1 alpha subcomplex subunit 5	1	6	6	37.042
Q63530	Q63530	3	3	3	Phosphotriesterase-related protein	1	3	3	20.486
Q6P6U2;Q63569	Q6P6U2;Q63569	12;12	12;12	12;12	26S protease regulatory subunit 6A	2	12	12	92.238
Q63570	Q63570	6	6	6	26S protease regulatory subunit 6B	1	6	6	44.19
Q63638;Q63638-2	Q63638	8;1	8;1	8;1	Striated muscle-specific serine/threonine-protein kinase	2	8	8	48.446
Q63798	Q63798	4	4	4	Proteasome activator complex subunit 2	1	4	4	40.041
Q64057	Q64057	2	2	2	Alpha-aminoadipic semialdehyde dehydrogenase	1	2	2	24.808
Q641X8;A0A0G2K273	Q641X8;A0A0G2K273	10;9	10;9	10;9	Eukaryotic translation initiation factor 3 subunit E	2	10	10	81.003
Q641X9	Q641X9	4	4	4	39S ribosomal protein L9, mitochondrial	1	4	4	22.594
Q641Y2	Q641Y2	14	14	14	NADH dehydrogenase [ubiquinone] iron-sulfur protein 2, mitochondrial	1	14	14	118.24
Q641Z6;A0A0G2JTH6	Q641Z6;A0A0G2JTH6	8;4	7;3	4;0	EH domain-containing protein 1	2	8	4	88.443
Q64428	Q64428	23	23	23	Trifunctional enzyme subunit alpha, mitochondrial;Long-chain enoyl-CoA hydratase;Long chain 3-hydroxyacyl-CoA dehydrogenase	1	23	23	323.31
Q64560	Q64560	8	8	8	Tripeptidyl-peptidase 2	1	8	8	64.017
Q66H98	Q66H98	4	4	4	Serum deprivation-response protein	1	4	4	57.484
Q66HF1	Q66HF1	16	16	16	NADH-ubiquinone oxidoreductase 75 kDa subunit, mitochondrial	1	16	16	190.06
Q66HF3;Q6UPE1	Q66HF3;Q6UPE1	6;6	6;6	6;6	Electron transfer flavoprotein-ubiquinone oxidoreductase, mitochondrial	2	6	6	58.765
Q66HG9	Q66HG9	2	2	2	Mitochondrial antiviral-signaling protein	1	2	2	14.759
Q68FQ0	Q68FQ0	7	7	7	T-complex protein 1 subunit epsilon	1	7	7	48.539
Q68FR6	Q68FR6	11	11	11	Elongation factor 1-gamma	1	11	11	80.606
Q68FR9;Q68FR9-2	Q68FR9;Q68FR9-2	5;5	5;5	5;5	Elongation factor 1-delta	2	5	5	62.87
Q68FS2	Q68FS2	7	7	7	COP9 signalosome complex subunit 4	1	7	7	71.936
Q68FT1	Q68FT1	3	3	3	Ubiquinone biosynthesis protein COQ9, mitochondrial	1	3	3	48.637
Q68FU3	Q68FU3	10	10	10	Electron transfer flavoprotein subunit beta	1	10	10	84.609
Q68FU7	Q68FU7	2	2	2	Ubiquinone biosynthesis monooxygenase COQ6, mitochondrial	1	2	2	11.529
Q68FX0	Q68FX0	12	12	12	Isocitrate dehydrogenase [NAD] subunit beta, mitochondrial	1	12	12	104.53
Q68FY0	Q68FY0	10	10	10	Cytochrome b-c1 complex subunit 1, mitochondrial	1	10	10	100.13
Q68FZ8	Q68FZ8	22	22	4	Propionyl coenzyme A carboxylase, beta polypeptide	1	22	4	323.31
Q6AXV4	Q6AXV4	12	12	12	Sorting and assembly machinery component 50 homolog	1	12	12	198.49
Q6AY56	Q6AY56	10	2	2	Tubulin alpha-8 chain	1	10	2	17.871
Q6AY80	Q6AY80	4	4	4	Ribosyldihydronicotinamide dehydrogenase [quinone]	1	4	4	39.707
Q6AYG3	Q6AYG3	2	2	2	Protein prune homolog	1	2	2	13.216
Q6AYK8	Q6AYK8	3	3	3	Eukaryotic translation initiation factor 3 subunit D	1	3	3	22.789
Q6AYT3	Q6AYT3	5	5	5	tRNA-splicing ligase RtcB homolog	1	5	5	29.667
Q6IMZ3;P48037	Q6IMZ3;P48037	23;22	23;22	23;22	Annexin;Annexin A6	2	23	23	323.31
Q6IMZ5;P70567;D3ZSG3	Q6IMZ5;P70567	8;7;1	8;7;1	8;7;1	Tropomodulin-1	3	8	8	63.046
Q6MG49;A0A0G2K7C1;Q6MG49-2	Q6MG49;A0A0G2K7C1;Q6MG49-2	9;8;8	9;8;8	9;8;8	Large proline-rich protein BAG6	3	9	9	56.734
Q6MGB5;A0A0G2K6P1	Q6MGB5;A0A0G2K6P1	3;2	3;2	3;2	Estradiol 17-beta-dehydrogenase 8	2	3	3	35.585
Q6P0K8	Q6P0K8	11	11	10	Junction plakoglobin	1	11	10	98.065
Q6P2A5;P29411	Q6P2A5;P29411	5;4	5;4	5;4	GTP:AMP phosphotransferase AK3, mitochondrial	2	5	5	174.15
Q6P4Z9	Q6P4Z9	4	4	4	COP9 signalosome complex subunit 8	1	4	4	35.704
Q6P502	Q6P502	8	8	8	T-complex protein 1 subunit gamma	1	8	8	69.626
Q6P6R2	Q6P6R2	9	9	9	Dihydrolipoyl dehydrogenase, mitochondrial	1	9	9	323.31
Q6P9V6;P34064	Q6P9V6;P34064	3;2	3;2	3;2	Proteasome subunit alpha type;Proteasome subunit alpha type-5	2	3	3	24.436
Q6P9V7;Q63797	Q6P9V7;Q63797	12;11	12;11	10;10	Proteasome activator complex subunit 1	2	12	10	136.48
Q6P9V9;A0A0H2UHM7;Q6AYZ1;P68370	Q6P9V9;A0A0H2UHM7;Q6AYZ1;P68370	13;12;12;12	13;12;12;12	2;2;2;2	Tubulin alpha-1B chain;Tubulin alpha-1C chain;Tubulin alpha-1A chain	4	13	2	192.85
Q6P9Y4;Q05962	Q6P9Y4;Q05962	15;14	15;14	9;8	ADP/ATP translocase 1	2	15	9	143.38
Q6PCT9	Q6PCT9	5	5	5	Proteasome (Prosome, macropain) 26S subunit, non-ATPase, 6	1	5	5	48.441
Q6PDV8;P47198	Q6PDV8;P47198	2;1	2;1	2;1	60S ribosomal protein L22	2	2	2	19.814
Q7TP52	Q7TP52	2	2	2	Carboxymethylenebutenolidase homolog	1	2	2	16.704
Q7TP77	Q7TP77	2	2	2	Aa2-277	1	2	2	17.909
Q7TPB1	Q7TPB1	6	6	6	T-complex protein 1 subunit delta	1	6	6	49.744
Q7TQ16	Q7TQ16	3	3	3	Cytochrome b-c1 complex subunit 8	1	3	3	22.582
Q8CG45;A0A0G2K3V2;A0A0A0MXY9	Q8CG45;A0A0G2K3V2;A0A0A0MXY9	4;3;3	4;3;3	4;3;3	Aflatoxin B1 aldehyde reductase member 2	3	4	4	29.147
Q8R3Z7	Q8R3Z7	15	15	12	EH-domain-containing 4	1	15	12	231.98
Q8R4Z9;A0A0G2K5J3;D3ZR27	Q8R4Z9;A0A0G2K5J3;D3ZR27	5;3;3	5;3;3	5;3;3	Mitofusin-1	3	5	5	49.552
Q8R560	Q8R560	6	6	6	Ankyrin repeat domain-containing protein 1	1	6	6	42.208
Q8VHI8	Q8VHI8	2	2	2	Vesicle transport protein SEC20	1	2	2	11.622
Q8VID1	Q8VID1	6	6	6	Dehydrogenase/reductase SDR family member 4	1	6	6	45.052
Q91ZW6;Q91ZW6-2	Q91ZW6;Q91ZW6-2	3;3	3;3	3;3	Trimethyllysine dioxygenase, mitochondrial	2	3	3	22.79
Q920F5-2;Q920F5	Q920F5-2;Q920F5	8;8	8;8	8;8	Malonyl-CoA decarboxylase, mitochondrial	2	8	8	133.4
Q920J3	Q920J3	4	4	4	Coronin-6	1	4	4	27.396
Q920L2	Q920L2	9	9	9	Succinate dehydrogenase [ubiquinone] flavoprotein subunit, mitochondrial	1	9	9	83.578
Q924S5	Q924S5	12	12	12	Lon protease homolog, mitochondrial	1	12	12	84.826
Q99J82	Q99J82	5	5	5	Integrin-linked protein kinase	1	5	5	34.077
Q9EPJ3	Q9EPJ3	3	3	3	28S ribosomal protein S26, mitochondrial	1	3	3	21.787
Q9EPX0	Q9EPX0	2	2	2	Heat shock protein beta-8	1	2	2	14.339
Q9ER30	Q9ER30	9	9	9	Kelch-like protein 41	1	9	9	96.912
Q9ER34	Q9ER34	30	30	30	Aconitate hydratase, mitochondrial	1	30	30	323.31
Q9ES53	Q9ES53	2	2	2	Ubiquitin fusion degradation protein 1 homolog	1	2	2	17.295
Q9JJW3	Q9JJW3	2	2	2	Up-regulated during skeletal muscle growth protein 5	1	2	2	60.643
Q9QUR2-2;Q9QUR2	Q9QUR2-2;Q9QUR2	4;4	4;4	4;4	Dynactin subunit 4	2	4	4	28.663
Q9QVC8	Q9QVC8	2	2	2	Peptidyl-prolyl cis-trans isomerase FKBP4;Peptidyl-prolyl cis-trans isomerase FKBP4, N-terminally processed	1	2	2	13.195
Q9QY17-4;Q9QY17-2;R9PXU3;Q9QY17-3;Q9QY17	Q9QY17-4;Q9QY17-2;R9PXU3;Q9QY17-3;Q9QY17	6;6;5;5;5	6;6;5;5;5	6;6;5;5;5	Protein kinase C and casein kinase substrate in neurons 2 protein	5	6	6	54.294
Q9WUS0	Q9WUS0	7	7	7	Adenylate kinase 4, mitochondrial	1	7	7	55.11
Q9WVJ6	Q9WVJ6	9	9	9	Tissue-type transglutaminase	1	9	9	93.848
Q9WVK7	Q9WVK7	6	6	6	Hydroxyacyl-coenzyme A dehydrogenase, mitochondrial	1	6	6	49.063
Q9Z269	Q9Z269	6	6	5	Vesicle-associated membrane protein-associated protein B	1	6	5	63.064
Q9Z270;A0A0G2K8E6	Q9Z270	5;2	4;2	4;2	Vesicle-associated membrane protein-associated protein A	2	5	4	30.576
Q9Z2L0	Q9Z2L0	8	8	8	Voltage-dependent anion-selective channel protein 1	1	8	8	82.33

## Sheet: Proteins in all replicates
Protein IDs	Majority protein IDs	Peptide counts (all)	Peptide counts (razor+unique)	Peptide counts (unique)	Protein names	Number of proteins	Peptides	Unique peptides	Score	LFQ intensity -H2O2 Replicate 1	LFQ intensity -H2O2 Replicate 2	LFQ intensity -H2O2 Replicate 3	LFQ intensity +H2O2 Replicate 1	LFQ intensity +H2O2 Replicate 2	LFQ intensity +H2O2 Replicate 3
A0A096MJ01	A0A096MJ01	14	14	4	LIM domain-binding 3	1	14	4	323.31	0	0	0	847990	818510	492810
A0A096MJB5;D4A8U9	A0A096MJB5;D4A8U9	9;6	9;6	9;6	Unc-45 myosin chaperone B	2	9	9	85.102	0	0	0	165910	168530	200980
A0A096MJV9;F1LLZ7;A0A096MJF7;Q64649	A0A096MJV9;F1LLZ7;A0A096MJF7;Q64649	5;5;5;5	5;5;5;5	5;5;5;5	Phosphorylase b kinase regulatory subunit alpha, skeletal muscle isoform	4	5	5	30.039	0	0	0	113710	89672	94032
A0A096MJI9;P07340	A0A096MJI9;P07340	3;3	3;3	3;3	Sodium/potassium-transporting ATPase subunit beta-1	2	3	3	41.614	261490	195860	0	1766800	1493100	2362700
A0A096P6L2;Q8VIG2;A0A0G2JVE9	A0A096P6L2;Q8VIG2;A0A0G2JVE9	3;3;2	3;3;2	3;3;2	Meiosis arrest female protein 1	3	3	3	17.458	0	5921400	3535300	13544000	1010600	1310700
A0A0A0MXW1;P35738	A0A0A0MXW1;P35738	4;4	4;4	4;4	2-oxoisovalerate dehydrogenase subunit beta, mitochondrial	2	4	4	72.919	4538100	6236100	2923500	547070	645930	293070
A0A0G2JSH2;P29147	A0A0G2JSH2;P29147	6;6	6;6	6;6	D-beta-hydroxybutyrate dehydrogenase, mitochondrial	2	6	6	62.782	730020	1526100	718200	848390	982510	258030
A0A0G2JSH9;P35704	A0A0G2JSH9;P35704	5;5	5;5	5;5	Peroxiredoxin-2	2	5	5	56.476	0	143420	0	2997300	2248900	3880400
A0A0G2JSI1;Q9JLJ3	A0A0G2JSI1;Q9JLJ3	5;5	5;5	5;5	4-trimethylaminobutyraldehyde dehydrogenase	2	5	5	34.839	0	205200	0	122100	121960	93804
A0A0G2JSK5;P49134	A0A0G2JSK5;P49134	2;2	2;2	2;2	Integrin beta-1	2	2	2	14.892	0	0	0	90564	72380	73988
A0A0G2JSM3;D3ZFR7;A0A0G2K9W2;Q66HS7-2;Q66HS7	A0A0G2JSM3;D3ZFR7;A0A0G2K9W2;Q66HS7-2;Q66HS7	5;5;4;4;4	5;5;4;4;4	5;5;4;4;4	PDZ and LIM domain protein 3	5	5	5	44.001	0	0	0	125170	151680	158440
A0A0G2JSP8;P00564	A0A0G2JSP8;P00564	9;9	9;9	9;9	Creatine kinase M-type	2	9	9	306.15	730970	1426900	543740	2622700	2495000	3396900
A0A0G2JSR0;Q9R1Z0;Q9R1Z0-2	A0A0G2JSR0;Q9R1Z0;Q9R1Z0-2	9;9;9	9;9;9	8;8;8	Voltage-dependent anion-selective channel protein 3	3	9	8	199.34	1534300	1304900	1891600	3291500	2981100	7186500
A0A0G2JSS8;Q9R063-2;Q9R063	A0A0G2JSS8;Q9R063-2;Q9R063	7;7;7	7;7;7	7;7;7	Peroxiredoxin-5, mitochondrial	3	7	7	63.851	748650	1459100	1280100	1829700	1477200	1305300
A0A0G2JSU4;Q8VBU2-2;A0A0G2JSV0;Q8VBU2	A0A0G2JSU4;Q8VBU2-2;A0A0G2JSV0;Q8VBU2	6;6;5;5	6;6;5;5	6;6;5;5	Protein NDRG2	4	6	6	43.493	0	0	0	947980	600250	2010300
A0A0G2JSV6;P01946	A0A0G2JSV6;P01946	6;6	6;6	5;5	Hemoglobin subunit alpha-1/2	2	6	5	62.844	56332	71830	457600	116940	1422200	8117200
A0A0G2JTL5;P52873	A0A0G2JTL5;P52873	35;35	35;35	35;35	Pyruvate carboxylase, mitochondrial	2	35	35	323.31	46746000	65901000	22913000	13775000	47744000	14950000
D3ZGM1;A0A0G2JU15;Q4KM70	D3ZGM1;A0A0G2JU15	6;6;2	6;6;2	6;6;2	Pentatricopeptide repeat domain 3	3	6	6	50.737	0	96453	0	115670	148350	74205
A0A0G2JU96;A0A0G2JUA5	A0A0G2JU96;A0A0G2JUA5	17;17	17;17	17;17	AHNAK nucleoprotein	2	17	17	114.1	0	0	0	698020	738720	607160
A0A0G2JUC7;Q6AYH5	A0A0G2JUC7;Q6AYH5	8;8	8;8	8;8	Dynactin subunit 2	2	8	8	308.43	0	0	0	649020	374850	519180
A0A0G2JYN3;A0A0G2JUW8;P97629;A0A0H2UHK5	A0A0G2JYN3;A0A0G2JUW8;P97629;A0A0H2UHK5	6;6;6;5	6;6;6;5	6;6;6;5	Leucyl-cystinyl aminopeptidase	4	6	6	37.745	0	0	0	139570	119820	161610
A0A0G2JV81;A0A0G2K9H8;P84079;P61206;A0A0G2K4Q4;P84083;P84082;P61751	A0A0G2JV81;A0A0G2K9H8;P84079;P61206;A0A0G2K4Q4;P84083;P84082	5;5;5;5;4;3;3;2	5;5;5;5;4;3;3;2	5;5;5;5;4;3;3;2	ADP-ribosylation factor 1;ADP-ribosylation factor 3;ADP-ribosylation factor 5;ADP-ribosylation factor 2	8	5	5	43.62	0	0	0	170320	140980	272170
A0A0G2K913;A0A0G2JVD6;P80385	A0A0G2K913;A0A0G2JVD6;P80385	7;7;7	7;7;7	6;6;6	5-AMP-activated protein kinase subunit gamma-1	3	7	6	69.954	0	0	0	237540	266270	374400
A0A0G2JVH4;A0A140TAG5;Q3KR86	A0A0G2JVH4;A0A140TAG5;Q3KR86	23;22;22	23;22;22	23;22;22	MICOS complex subunit Mic60	3	23	23	323.31	5316900	5204800	4172400	13292000	12481000	13087000
A0A0G2JVL6;F7EXQ7	A0A0G2JVL6	3;1	3;1	3;1	NADH dehydrogenase [ubiquinone] 1 alpha subcomplex subunit 8	2	3	3	18.002	0	155900	0	164330	147610	415160
A0A0G2JVL8;F1LS86;A0A0G2JZH2	A0A0G2JVL8;F1LS86	9;9;1	9;9;1	9;9;1	Isoleucyl-tRNA synthetase	3	9	9	64.888	0	0	0	222200	244670	259910
A0A0G2JVM0;A0A0G2K9I7;A0A0G2JUB9;A0A0G2JUT5;P0C2X9	A0A0G2JVM0;A0A0G2K9I7;A0A0G2JUB9;A0A0G2JUT5;P0C2X9	9;8;8;8;8	9;8;8;8;8	9;8;8;8;8	Delta-1-pyrroline-5-carboxylate dehydrogenase, mitochondrial	5	9	9	97.225	513030	1425200	601500	889530	748750	115810
A0A0G2JVQ1;Q5BJT9;P25809	A0A0G2JVQ1	6;1;1	2;0;0	2;0;0	Creatine kinase S-type, mitochondrial	3	6	2	86.357	1560100	1870900	1645100	2150100	2076600	3225900
A0A0G2JW88;Q5M7W5-2;Q5M7W5	A0A0G2JW88;Q5M7W5-2;Q5M7W5	9;9;9	9;9;9	9;9;9	Microtubule-associated protein 4	3	9	9	61.11	0	0	0	248450	293810	228430
F7FKI5;D4A5G8;A0A0G2JW90;P26284	F7FKI5;D4A5G8;A0A0G2JW90;P26284	12;12;12;12	12;12;12;12	12;12;12;12	Pyruvate dehydrogenase E1 component subunit alpha;Pyruvate dehydrogenase E1 component subunit alpha, somatic form, mitochondrial	4	12	12	152.81	3597500	18778000	6448300	8464300	8834100	2576600
A0A0G2JWE1;A0A0G2K6J5;B2GV99;Q64119;D3ZHA7	A0A0G2JWE1;A0A0G2K6J5;B2GV99;Q64119	5;5;5;5;1	4;4;4;4;1	4;4;4;4;1	Myosin light polypeptide 6	5	5	4	45.449	0	0	0	1023600	1088300	1275800
A0A0G2JWS2;D4A164	A0A0G2JWS2;D4A164	21;20	21;20	21;20	Nebulette	2	21	21	323.31	655860	475940	140120	1620400	1608600	1521300
A0A0G2JWX1;F1LMZ8;D3Z950	A0A0G2JWX1;F1LMZ8;D3Z950	9;9;7	9;9;7	9;9;7	26S proteasome non-ATPase regulatory subunit 11	3	9	9	126.45	0	0	0	285830	188010	328120
F1M9D6;A0A0G2JX93	F1M9D6;A0A0G2JX93	8;8	8;8	8;8	Signal transducer and activator of transcription	2	8	8	57.743	0	0	0	281360	220110	242990
A0A0G2JY70;A0A0H2UHG7;D3ZZK1;A0A0G2K6L6;P60868;M0RB28;M0R5V6;M0R566;A0A0G2K8W1;M0R987	A0A0G2JY70;A0A0H2UHG7;D3ZZK1;A0A0G2K6L6;P60868;M0RB28;M0R5V6;M0R566;A0A0G2K8W1;M0R987	2;2;2;2;2;1;1;1;1;1	2;2;2;2;2;1;1;1;1;1	2;2;2;2;2;1;1;1;1;1	40S ribosomal protein S20	10	2	2	15.24	0	0	0	201610	202820	99673
A0A0G2JYA4;P63331;P62716	A0A0G2JYA4;P63331;P62716	3;3;3	3;3;3	3;3;3	Serine/threonine-protein phosphatase 2A catalytic subunit alpha isoform;Serine/threonine-protein phosphatase 2A catalytic subunit beta isoform	3	3	3	82.76	0	0	0	254610	226160	244820
A0A0G2JYB1;Q5XI32	A0A0G2JYB1;Q5XI32	3;3	3;3	3;3	F-actin-capping protein subunit beta	2	3	3	23.444	0	0	0	147210	201380	174740
A0A0G2JZ56;A0A0G2KAS9;F1M9N9;F1M5N3;A0A0G2K6R9;F1LM42;A0A0G2KBB9;M0R511;F1LZM2;D4A4Q9	A0A0G2JZ56;A0A0G2KAS9;F1M9N9;F1M5N3;A0A0G2K6R9;F1LM42;A0A0G2KBB9	7;7;7;7;7;7;7;2;2;2	4;4;4;4;4;4;4;1;1;1	4;4;4;4;4;4;4;1;1;1	Ankyrin 2	10	7	4	64.119	0	0	0	86306	78143	127390
A0A0G2JZH8;Q7TQ85	A0A0G2JZH8;Q7TQ85	7;6	7;6	7;6	Dihydrolipoamide acetyltransferase component of pyruvate dehydrogenase complex	2	7	7	55.374	337450	1169000	690620	797510	697620	373540
A0A0G2JZY6;G3V6S0;A0A0G2K8W9;F1MA36;Q9QWN8	A0A0G2JZY6;G3V6S0;A0A0G2K8W9	9;9;9;1;1	9;9;9;1;1	8;8;8;0;0	Spectrin beta chain	5	9	8	120.63	0	0	0	149260	117870	168340
A0A0G2K4D0;A0A0G2K2B9;A0A0G2K1Q7;A0A0G2K1R9;A0A0G2K0J3;O70511-3;O70511-2;O70511;A0A0G2JUJ5;O70511-7;O70511-6;O70511-5;O70511-4	A0A0G2K4D0;A0A0G2K2B9;A0A0G2K1Q7;A0A0G2K1R9;A0A0G2K0J3;O70511-3;O70511-2;O70511;A0A0G2JUJ5;O70511-7;O70511-6;O70511-5;O70511-4	9;9;9;9;9;9;9;9;5;5;5;5;5	9;9;9;9;9;9;9;9;5;5;5;5;5	6;6;6;6;6;6;6;6;4;4;4;4;4	Ankyrin-3	13	9	6	80.265	0	0	0	149890	155340	96650
A0A0G2K0W9;P48004-2;P48004;F1M6I7	A0A0G2K0W9;P48004-2;P48004;F1M6I7	4;4;4;3	4;4;4;3	4;4;4;3	Proteasome subunit alpha type-7;Proteasome subunit alpha type	4	4	4	141.66	0	0	0	150640	73967	138870
A0A0G2K0X4;Q6RUV5;Q5U1Y2;M0R5T4	A0A0G2K0X4;Q6RUV5	3;3;1;1	3;3;1;1	3;3;1;1	Ras-related C3 botulinum toxin substrate 1	4	3	3	18.344	0	0	0	183230	123400	159630
A0A0G2K0X9;G3V699;Q9Z2Q1-2;Q9Z2Q1	A0A0G2K0X9;G3V699;Q9Z2Q1-2;Q9Z2Q1	3;3;3;3	3;3;3;3	3;3;3;3	Protein transport protein Sec31A	4	3	3	19.511	0	0	0	115500	70588	67672
G3V7E8;D4AAI5;A0A0G2K139;Q9R0L4-2;Q9R0L4;Q9R0L4-3	G3V7E8;D4AAI5;A0A0G2K139;Q9R0L4-2;Q9R0L4;Q9R0L4-3	6;6;6;6;6;5	6;6;6;6;6;5	6;6;6;6;6;5	Cullin-associated NEDD8-dissociated protein 2	6	6	6	76.182	0	0	0	119130	147830	172950
A0A0G2K1C0;Q4V7C7;F1LY09	A0A0G2K1C0;Q4V7C7	4;4;1	4;4;1	4;4;1	Actin-related protein 3	3	4	4	22.473	0	0	0	64202	56173	68439
A0A0G2K1F2;A0A0G2K5L6;D3ZBE2;E9PSQ0	A0A0G2K1F2;A0A0G2K5L6;D3ZBE2;E9PSQ0	52;48;47;47	52;48;47;47	42;38;38;38	Acetyl-CoA carboxylase beta	4	52	42	323.31	7870100	12186000	4139000	1432600	5991100	1138300
A0A0G2K1J5;Q6S399;Q6S3A3;Q6S3A4;F7F9U6;Q6S395;Q6S396;Q6S3A5;Q6S3A0;P30427-3;P30427-2;P30427-4;P30427	A0A0G2K1J5;Q6S399;Q6S3A3;Q6S3A4;F7F9U6;Q6S395;Q6S396;Q6S3A5;Q6S3A0;P30427-3;P30427-2;P30427-4;P30427	21;21;21;21;21;21;21;21;21;21;21;21;21	21;21;21;21;21;21;21;21;21;21;21;21;21	21;21;21;21;21;21;21;21;21;21;21;21;21	Plectin	13	21	21	170.07	0	0	0	939840	1033300	881600
A0A0G2K1W9;Q7TPJ4	A0A0G2K1W9	3;1	3;1	3;1	Lactate dehydrogenase D	2	3	3	24.154	162260	268480	192580	223370	214130	79469
A0A0G2K1Y8;A0A0G2JZ69;Q6IRK8;A0A0G2K1E7;P16086	A0A0G2K1Y8;A0A0G2JZ69;Q6IRK8;A0A0G2K1E7;P16086	27;26;25;25;25	27;26;25;25;25	27;26;25;25;25	Spectrin alpha chain, non-erythrocytic 1	5	27	27	295.19	0	0	0	679080	607360	529040
A0A0G2K261;A0A0G2K150;D4A8P9	A0A0G2K261;A0A0G2K150	9;6;4	9;6;4	9;6;4	Isoleucyl-tRNA synthetase 2, mitochondrial	3	9	9	66.911	270930	343910	489870	364130	241410	261850
A0A0G2K2M2;A0A0G2KAL9;A0A0H2UHM6;Q4KM98	A0A0G2K2M2;A0A0G2KAL9	3;2;1;1	3;2;1;1	3;2;1;1	Mitochondrial fission factor	4	3	3	31.395	0	0	0	82267	66313	63479
A0A0G2K2T1	A0A0G2K2T1	7	7	7	Taxilin beta	1	7	7	109.03	0	0	0	821800	719360	905270
A0A0G2K2V2;G3V9N8;P62944;P52303-2;P52303;P62944-2	A0A0G2K2V2;G3V9N8;P62944;P52303-2;P52303;P62944-2	3;3;3;3;3;3	3;3;3;3;3;3	3;3;3;3;3;3	AP complex subunit beta;AP-2 complex subunit beta;AP-1 complex subunit beta-1	6	3	3	25.474	0	0	0	43163	59559	72506
A0A0G2K398;F8WFK6;P36970-2;P36970;Q91XR8	A0A0G2K398;F8WFK6;P36970-2;P36970;Q91XR8	3;3;3;3;3	3;3;3;3;3	3;3;3;3;3	Glutathione peroxidase;Phospholipid hydroperoxide glutathione peroxidase, mitochondrial;Phospholipid hydroperoxide glutathione peroxidase, nuclear	5	3	3	30.507	0	87663	0	174860	156420	239410
G3V9L3;A0A0G2K3I9	G3V9L3;A0A0G2K3I9	4;4	4;4	4;4	Dual specificity protein phosphatase	2	4	4	52.266	0	0	0	120520	98726	125710
A0A0G2K3K2;P63259;P60711	A0A0G2K3K2;P63259;P60711	10;10;10	4;4;4	4;4;4	Actin, cytoplasmic 2;Actin, cytoplasmic 2, N-terminally processed;Actin, cytoplasmic 1;Actin, cytoplasmic 1, N-terminally processed	3	10	4	87.925	472210	0	0	333170	1273600	699790
G3V6F4;A0A0G2K3V4;P56558	G3V6F4;A0A0G2K3V4;P56558	2;2;2	2;2;2	2;2;2	UDP-N-acetylglucosamine--peptide N-acetylglucosaminyltransferase 110 kDa subunit	3	2	2	12.019	0	0	0	33368	35097	29046
A0A0G2K3W1	A0A0G2K3W1	10	10	10	von Willebrand factor A domain-containing 8	1	10	10	77.657	176770	800670	227890	359070	803200	191590
A0A0G2K3Z9;Q63716	A0A0G2K3Z9;Q63716	7;7	7;7	6;6	Peroxiredoxin-1	2	7	6	61.355	761280	151700	0	1950800	1182700	1963800
A0A0G2K401;A0A0G2K5P9;P14882	A0A0G2K401;A0A0G2K5P9;P14882	37;37;32	37;37;32	37;37;32	Propionyl-CoA carboxylase alpha chain, mitochondrial	3	37	37	323.31	691120000	708580000	290890000	189490000	475520000	159230000
A0A0G2K428;D4A8U7;P28023	A0A0G2K428;D4A8U7;P28023	12;12;12	12;12;12	12;12;12	Dynactin subunit 1	3	12	12	124.96	0	0	0	384400	291960	393400
G3V6I5;A0A0G2K4Y1;A0A0G2K5E4	G3V6I5;A0A0G2K4Y1;A0A0G2K5E4	3;3;3	3;3;3	3;3;3	DnaJ heat shock protein family (Hsp40) member A3	3	3	3	38.661	371360	463270	722070	472660	431050	245570
A0A0G2K508;Q5BJU0;D3Z8L7	A0A0G2K508;Q5BJU0	4;4;1	4;4;1	4;4;1	RAS-related 2	3	4	4	56.532	0	50213	0	279120	131230	322130
G3V7U2;A0A0G2K5C6;P34926;F1LRL9;P15205	G3V7U2;A0A0G2K5C6;P34926	5;5;5;1;1	5;5;5;1;1	5;5;5;1;1	Microtubule-associated protein 1A;MAP1A heavy chain;MAP1 light chain LC2	5	5	5	37.661	0	0	0	192130	265340	216940
A0A0G2K5P5	A0A0G2K5P5	28	28	28	Myomesin 1	1	28	28	323.31	0	0	0	1355000	931480	1901600
A0A0G2K5P8;Q9JLZ1;Q9JLZ1-2	A0A0G2K5P8;Q9JLZ1;Q9JLZ1-2	5;5;3	5;5;3	5;5;3	Glutaredoxin-3	3	5	5	37.309	0	0	0	165400	136030	275400
F1MAH8;Q9JK25;A0A0G2K681;A0A0G2JTX8	F1MAH8;Q9JK25;A0A0G2K681	5;5;5;2	5;5;5;2	5;5;5;2	CAP-Gly domain-containing linker protein 1	4	5	5	35.604	0	0	0	91223	56416	86298
A0A0G2K6S9;E9PTU4;Q63862-3;Q63862;Q63862-2	A0A0G2K6S9;E9PTU4;Q63862-3;Q63862;Q63862-2	49;48;33;33;32	49;48;33;33;32	42;41;27;27;26	Myosin-11	5	49	42	323.31	0	0	0	2017300	1204600	2195800
D3ZN21;A0A0G2K719;A0A0G2K9N3;D4ADE8	D3ZN21;A0A0G2K719;A0A0G2K9N3;D4ADE8	6;6;5;4	6;6;5;4	5;5;4;3	DEAD-box helicase 3, Y-linked	4	6	5	100.22	0	0	0	97338	111590	127630
A1L1L6;A0A0G2K777	A1L1L6;A0A0G2K777	3;3	3;3	3;3	Mitochondrial Rho GTPase	2	3	3	27.621	0	0	0	92326	102150	98992
A0A0G2K7B6;D4A6X1;D4ACN7;A0A0G2K695	A0A0G2K7B6;D4A6X1	38;37;1;1	38;37;1;1	38;37;1;1	Dysferlin	4	38	38	323.31	0	0	0	2034800	1756600	2690200
A0A0G2K7K2;Q9JM53	A0A0G2K7K2;Q9JM53	12;12	12;12	12;12	Apoptosis-inducing factor 1, mitochondrial	2	12	12	106.3	621640	414470	258450	623250	506300	447790
F1LNV4;A0A0G2K866;Q704E8;A0A0G2KAC7	F1LNV4;A0A0G2K866;Q704E8;A0A0G2KAC7	5;5;5;4	5;5;5;4	5;5;5;4	ATP-binding cassette sub-family B member 7, mitochondrial	4	5	5	40.676	101790	123060	122110	144380	113120	84176
A0A0G2K8Q8	A0A0G2K8Q8	2	2	2	Ubiquinol-cytochrome c reductase, complex III subunit X	1	2	2	64.572	775860	564020	500400	1104600	650940	598420
A0A0G2K8S1;Q5RK27;A0A0G2K0X6	A0A0G2K8S1;Q5RK27;A0A0G2K0X6	3;3;2	3;3;2	3;3;2	Solute carrier family 12 member 7	3	3	3	22.2	0	0	0	99903	59474	64681
R9PXU6;A0A0G2K8V2;P85972	R9PXU6;A0A0G2K8V2;P85972	23;23;23	23;23;23	23;23;23	Vinculin	3	23	23	236.71	0	0	0	1268900	881150	1001500
A0A0G2K930;P09527	A0A0G2K930;P09527	3;3	3;3	3;3	Ras-related protein Rab-7a	2	3	3	20.737	0	41406	0	97806	76583	102360
A0A0G2K9C8;Q5RKH5	A0A0G2K9C8;Q5RKH5	7;7	7;7	7;7	Phosphorylase b kinase regulatory subunit	2	7	7	46.583	0	0	0	238480	178920	108520
A0A0G2KAM3;P49432	A0A0G2KAM3;P49432	13;13	13;13	13;13	Pyruvate dehydrogenase E1 component subunit beta, mitochondrial	2	13	13	213.35	3419400	22007000	9316000	8941300	11419000	2516200
A0A0G2KAQ5;D3ZX18	A0A0G2KAQ5	5;2	5;2	5;2	Myozenin 2	2	5	5	65.175	0	124160	0	564300	346040	344590
A0A0G2KB63;Q5XIH7	A0A0G2KB63;Q5XIH7	4;4	4;4	4;4	Prohibitin-2	2	4	4	39.367	0	141990	0	183760	114300	110440
A0A0H2UHE1;P13086	A0A0H2UHE1;P13086	4;4	4;4	4;4	Succinyl-CoA ligase [ADP/GDP-forming] subunit alpha, mitochondrial	2	4	4	27.558	568690	2613900	1603400	903980	1371300	718130
A0A0H2UHH3;Q5RKI8	A0A0H2UHH3;Q5RKI8	5;5	5;5	5;5	ATP-binding cassette sub-family B member 8, mitochondrial	2	5	5	37.848	0	0	0	176440	110980	213830
A0A0H2UHI7;Q505J9;Q7TP35	A0A0H2UHI7;Q505J9	3;3;1	3;3;1	3;3;1	ATPase family AAA domain-containing protein 1	3	3	3	20.372	0	0	0	174160	123930	96989
A0A0H2UHQ8;D3ZFA8;P04644;D3ZHU9;D3ZKG6;M0R8M8;F1M5B1;D3ZM01	A0A0H2UHQ8;D3ZFA8;P04644;D3ZHU9;D3ZKG6	5;5;5;4;3;1;1;1	5;5;5;4;3;1;1;1	5;5;5;4;3;1;1;1	40S ribosomal protein S17	8	5	5	108.01	2989000	5284800	1580100	682930	2940900	569720
A0A0H2UHR7;D3ZHA0;D4A8D5;A0A0G2JXT8	A0A0H2UHR7;D3ZHA0	57;57;5;5	57;57;5;5	52;52;1;1	Filamin-C	4	57	52	323.31	0	68527	0	9250900	11842000	10543000
M0R5K9;A0A0H2UHT6;D3ZM33;P62271;A0A0G2KA79;D3ZAU6;D4AA93	M0R5K9;A0A0H2UHT6;D3ZM33;P62271;A0A0G2KA79;D3ZAU6	3;3;3;3;2;2;1	3;3;3;3;2;2;1	3;3;3;3;2;2;1	40S ribosomal protein S18	7	3	3	25.818	281590	890570	478160	135640	750870	256840
F1M6F4;A0A0H2UHU0;P62853;D4AE10;M0R763;D3ZCH5	F1M6F4;A0A0H2UHU0;P62853;D4AE10;M0R763	4;4;4;2;2;1	4;4;4;2;2;1	4;4;4;2;2;1	40S ribosomal protein S25	6	4	4	39.095	371550	321980	352860	313750	661730	231000
X1WI37;A0A0H2UHX3;P62703;D3ZX01	X1WI37;A0A0H2UHX3;P62703;D3ZX01	8;8;8;7	8;8;8;7	8;8;8;7	40S ribosomal protein S4, X isoform;40S ribosomal protein S4	4	8	8	54.049	203970	196450	0	193330	542490	310880
A0A0H2UI21;Q704S8	A0A0H2UI21;Q704S8	11;11	11;11	11;11	Carnitine O-acetyltransferase	2	11	11	123.61	853420	2490500	2060400	1354700	1320600	692480
D4A6G6;F1M8C7;D3ZGN8;A0A0H2UI38;P17074;F1M764;D3ZUD7;F1LYF3;D3ZSH6	D4A6G6;F1M8C7;D3ZGN8;A0A0H2UI38;P17074;F1M764;D3ZUD7;F1LYF3	4;4;4;4;4;2;2;2;1	4;4;4;4;4;2;2;2;1	4;4;4;4;4;2;2;2;1	40S ribosomal protein S19	9	4	4	26.176	0	188890	184480	97629	179700	79017
A0A0U1RRV5;D3ZKG9	A0A0U1RRV5;D3ZKG9	10;9	10;9	10;9	Clustered mitochondria protein homolog	2	10	10	66.649	0	0	0	181800	234840	265580
A0A140TAA4;Q9QZA2	A0A140TAA4;Q9QZA2	11;11	11;11	11;11	Programmed cell death 6-interacting protein	2	11	11	79.13	0	0	0	301780	278280	367290
A0A140TAG9;Q63692;A0A0G2K3C1	A0A140TAG9;Q63692;A0A0G2K3C1	4;4;3	4;4;3	4;4;3	Hsp90 co-chaperone Cdc37;Hsp90 co-chaperone Cdc37, N-terminally processed	3	4	4	105.65	0	0	0	203450	144730	217820
A0JPM9	A0JPM9	2	2	2	Eukaryotic translation initiation factor 3 subunit J	1	2	2	13.729	0	0	0	189970	113850	184640
A0JPQ4	A0JPQ4	9	9	9	Tripartite motif-containing protein 72	1	9	9	145.88	0	180070	0	1577200	1817200	3425200
C5NMH2;A1A5Q0;A0A0G2K918	C5NMH2;A1A5Q0;A0A0G2K918	6;6;5	6;6;5	6;6;5	Leiomodin-2	3	6	6	41.394	0	0	0	130660	349150	254580
A2RUW1	A2RUW1	3	3	3	Toll-interacting protein	1	3	3	22.67	0	0	0	82927	77592	126530
F1LM82;F1LNF1;A7VJC2-3;A7VJC2-4;A7VJC2-2;A7VJC2	F1LM82;F1LNF1;A7VJC2-3;A7VJC2-4;A7VJC2-2;A7VJC2	3;3;3;3;3;3	3;3;3;3;3;3	3;3;3;3;3;3	Heterogeneous nuclear ribonucleoproteins A2/B1	6	3	3	34.808	0	0	0	121520	106730	171460
D4ACV3;M0RDM4;Q6I8Q6;M0RCL5;G3V9C0;D3ZVK7;A9UMV8;Q64598;Q4FZT6;Q00728;P0CC09;P0C170;P0C169;P02262;A0A0A0MXW3;D4AEC0;D3ZXP3;P0C0S7;M0R6X5;D3ZWE0	D4ACV3;M0RDM4;Q6I8Q6;M0RCL5;G3V9C0;D3ZVK7;A9UMV8;Q64598;Q4FZT6;Q00728;P0CC09;P0C170;P0C169;P02262;A0A0A0MXW3;D4AEC0;D3ZXP3;P0C0S7	3;3;3;3;3;3;3;3;3;3;3;3;3;3;2;2;2;2;1;1	3;3;3;3;3;3;3;3;3;3;3;3;3;3;2;2;2;2;1;1	3;3;3;3;3;3;3;3;3;3;3;3;3;3;2;2;2;2;1;1	Histone H2A;Histone H2A.J;Histone H2A type 1-F;Histone H2A type 3;Histone H2A type 4;Histone H2A type 2-A;Histone H2A type 1-E;Histone H2A type 1-C;Histone H2A type 1;Histone H2A.Z	20	3	3	21.993	601500	218900	462300	155730	562280	259910
B0BMW0;P61107;A0A1B0GWR3	B0BMW0;P61107	5;5;1	5;5;1	5;5;1	Ras-related protein Rab-14	3	5	5	40.527	0	0	0	219150	114290	190610
B0BMW2;O70351	B0BMW2;O70351	13;13	13;13	13;13	3-hydroxyacyl-CoA dehydrogenase type-2	2	13	13	188.08	3062700	5394200	5012700	3082100	3497400	1975500
B0BN68	B0BN68	2	2	2	Mitochondrial ribosomal protein S9	1	2	2	19.342	0	0	0	58108	77249	65543
B0BN93	B0BN93	9	9	9	26S proteasome non-ATPase regulatory subunit 13	1	9	9	68.116	0	0	0	311490	215400	326960
B0LPN4-2;B0LPN4;F1LRZ1;F1LS89;F1LPJ2;F1M7A1;F1LMY4;A0A0G2K5J1;V9GZ83	B0LPN4-2;B0LPN4;F1LRZ1;F1LS89	77;77;76;76;6;6;5;4;3	77;77;76;76;6;6;5;4;3	77;77;76;76;6;6;5;4;3	Ryanodine receptor 2	9	77	77	323.31	227490	230610	0	3160700	5528000	2846100
B1PRL5	B1PRL5	4	4	4	Caveolae-associated protein 4	1	4	4	42.028	0	124120	0	627080	587330	538480
B1WC61	B1WC61	8	8	8	Complex I assembly factor ACAD9, mitochondrial	1	8	8	86.608	129280	846830	426100	418920	453640	112330
B2GV06	B2GV06	9	9	9	Succinyl-CoA:3-ketoacid coenzyme A transferase 1, mitochondrial	1	9	9	145.92	1663700	2416700	3732000	2607900	1035000	2166200
B2GV15	B2GV15	13	13	13	Dihydrolipoamide acetyltransferase component of pyruvate dehydrogenase complex	1	13	13	218.17	50723000	56911000	27266000	3253700	4139900	2969400
B2RYG6	B2RYG6	4	4	4	Ubiquitin thioesterase OTUB1	1	4	4	24.385	0	0	0	117380	119550	119550
B2RYW9	B2RYW9	2	2	2	Fumarylacetoacetate hydrolase domain-containing protein 2	1	2	2	16.267	0	194410	167700	152900	128270	50705
B2RZD6	B2RZD6	2	2	2	NDUFA4, mitochondrial complex-associated	1	2	2	21.944	6047600	8116200	2818600	7549900	9355600	4433800
B5DEH2;B1WBY7	B5DEH2	4;1	4;1	4;1	Erlin-2	2	4	4	27.086	0	0	0	127520	102010	119220
B5DFC8	B5DFC8	8	8	8	Eukaryotic translation initiation factor 3 subunit C	1	8	8	132.02	0	0	0	266360	261730	270770
D3Z802;D4A4K6	D3Z802;D4A4K6	16;16	16;16	16;16	Nebulin-related-anchoring protein	2	16	16	127.33	0	0	0	482660	458150	424810
D3Z941	D3Z941	4	4	4	Methionyl-tRNA synthetase	1	4	4	36.254	0	0	0	92399	112330	86450
D3Z9Z0	D3Z9Z0	2	2	2	Ankyrin 1	1	2	2	11.754	0	0	0	127760	102520	129610
D3ZA93	D3ZA93	3	3	3	Acyl-CoA thioesterase 13	1	3	3	66.361	0	792110	1188200	403730	323580	263100
D3ZBM3	D3ZBM3	6	6	6	Ferrochelatase	1	6	6	44.043	0	122920	0	148820	131460	83397
D3ZCV0;Q8R4I6;A0A0G2K013;A0A0G2K5U9;Q9QXQ0	D3ZCV0	25;5;4;4;4	25;5;4;4;4	19;1;0;0;0	Actinin alpha 2	5	25	19	323.31	0	254300	0	2080600	1807700	3366600
D3ZDI7	D3ZDI7	6	6	6	Serine/threonine-protein phosphatase 2A 56 kDa regulatory subunit	1	6	6	47.084	0	0	0	211760	180920	232620
D3ZDQ9	D3ZDQ9	4	4	4	Sarcoglycan, alpha	1	4	4	32.767	0	0	0	176090	100340	116450
D3ZE15;F1LZC5	D3ZE15;F1LZC5	6;4	6;4	6;4	NADH:ubiquinone oxidoreductase subunit A13	2	6	6	86.268	384670	229450	457490	659350	203230	484410
D3ZFQ8	D3ZFQ8	6	6	6	Cytochrome c-1	1	6	6	46.299	1555500	2360500	1458300	3640000	2804000	3700600
D3ZG43	D3ZG43	6	6	6	NADH dehydrogenase (Ubiquinone) Fe-S protein 3 (Predicted), isoform CRA_c	1	6	6	43.431	702170	959370	915260	704830	638220	877830
D3ZH76	D3ZH76	7	7	7	PPARGC1 and ESRR-induced regulator, muscle 1	1	7	7	49.046	0	0	0	106300	103580	139610
D3ZIN7	D3ZIN7	5	5	5	Mitochondrial ribosomal protein S23	1	5	5	34.131	0	85783	0	93359	101900	84315
D3ZJX5	D3ZJX5	5	5	5	Mitochondrial import inner membrane translocase subunit TIM50	1	5	5	75.926	241500	286850	0	340470	337960	154190
D3ZKG1	D3ZKG1	10	10	10	Methylmalonyl-CoA mutase	1	10	10	93.387	178070	595870	576310	354090	272810	132870
D3ZKG5	D3ZKG5	3	3	3	Parvin, beta	1	3	3	41.198	0	0	0	119150	117910	105350
D3ZLA3;D3ZWR4;D4A1R8;F1M1L9;A0A140TAJ0;H1UBN0;D4ACG7;F1M0Z3;B5DEX3;D3ZGN2;Q5BJS7	D3ZLA3	3;1;1;1;1;1;1;1;1;1;1	3;1;1;1;1;1;1;1;1;1;1	3;1;1;1;1;1;1;1;1;1;1	Copine 3	11	3	3	21.207	0	0	0	67817	57846	88349
D3ZT71	D3ZT71	3	3	3	BCL2-like 13	1	3	3	54.697	0	0	0	125850	78386	149780
D3ZT90	D3ZT90	4	4	4	Glutaryl-CoA dehydrogenase	1	4	4	38.362	236110	590420	395760	371100	350390	126000
D4AD15;D3ZU13;M0RD03	D4AD15;D3ZU13;M0RD03	8;8;4	8;8;4	8;8;4	Eukaryotic translation initiation factor 4 gamma, 1	3	8	8	68.505	0	0	0	79771	142680	139710
D3ZUX5	D3ZUX5	6	6	6	MICOS complex subunit	1	6	6	186.23	1462000	1188400	961660	3242500	2683100	3051800
D3ZVQ0	D3ZVQ0	7	7	7	Ubiquitin carboxyl-terminal hydrolase	1	7	7	69.645	0	0	0	89793	111330	140850
D3ZYX8	D3ZYX8	2	2	2	Cytochrome c oxidase subunit 7A2-like	1	2	2	12.174	119530	0	0	137130	88436	87012
D3ZZN3	D3ZZN3	11	11	11	Acetyl-coenzyme A synthetase	1	11	11	97.837	780570	1666300	2005900	1378200	848240	468740
D4A133;A0A1W2Q6N0	D4A133	7;1	7;1	7;1	ATPase H+-transporting V1 subunit A	2	7	7	45.441	0	0	0	102430	91567	121070
D4A1B8	D4A1B8	2	2	2	Dynactin subunit 3	1	2	2	12.965	0	0	0	129100	86412	125510
D4A3E8;A0A0G2K6X0	D4A3E8	7;1	7;1	7;1	Mitochondrial ribosomal protein S27	2	7	7	54.247	0	104930	120780	144900	118520	97646
D4A3V2	D4A3V2	3	3	3	NADH dehydrogenase [ubiquinone] 1 alpha subcomplex subunit 6	1	3	3	20.004	244750	312890	259140	330440	233160	479010
D4A772;A0A0G2JVM6;P84060	D4A772	5;2;2	5;2;2	5;2;2	Dystrobrevin	3	5	5	49.902	0	62981	0	131510	174320	108420
D4A781;M0RB74;D4A634	D4A781;M0RB74	8;6;1	8;6;1	8;6;1	Importin 5	3	8	8	57.782	0	0	0	101990	90456	99913
D4A7X1	D4A7X1	2	2	2	Mitochondrial ribosomal protein S16	1	2	2	12.328	0	60929	0	70052	101190	59225
D4A830	D4A830	10	10	10	Inorganic pyrophosphatase 2	1	10	10	124.31	497040	700910	652450	739430	462410	386330
F1LMK0;D4A9M6;O88884-2;O88884	F1LMK0;D4A9M6;O88884-2;O88884	4;4;4;4	4;4;4;4	4;4;4;4	A-kinase anchor protein 1, mitochondrial	4	4	4	21.917	0	0	0	97860	66887	76064
D4A9P9	D4A9P9	5	5	5	Gup1, glycerol uptake/transporter homolog (Yeast) (Predicted)	1	5	5	35.911	0	181870	0	75170	256200	92414
D4A9W3	D4A9W3	6	6	6	D-glutamate cyclase	1	6	6	41.491	0	385630	162250	197670	186920	55689
D4AAB5	D4AAB5	2	2	2	Peptidase M20 domain-containing protein 2	1	2	2	13.127	0	0	0	103890	45539	60663
D4AC36	D4AC36	6	6	6	Eukaryotic translation initiation factor 3 subunit F	1	6	6	64.414	0	0	0	460500	277220	383120
D4ADS4	D4ADS4	3	3	3	Microsomal glutathione S-transferase 3	1	3	3	28.201	251780	344170	0	475590	360160	534630
E9PT87	E9PT87	11	11	11	Myosin light chain kinase 3	1	11	11	85.762	0	0	0	372580	419750	426470
F1LM47	F1LM47	15	15	15	Succinyl-CoA ligase subunit beta	1	15	15	236.42	4279400	6975500	7213700	5912000	4644700	2531500
F1LU69;F1LML2;P62986;P62982;P0CG51;Q63429	F1LU69;F1LML2;P62986;P62982;P0CG51;Q63429	2;2;2;2;2;2	2;2;2;2;2;2	2;2;2;2;2;2	Ubiquitin-60S ribosomal protein L40;Ubiquitin;60S ribosomal protein L40;Ubiquitin-40S ribosomal protein S27a;Ubiquitin;40S ribosomal protein S27a;Polyubiquitin-B;Ubiquitin;Polyubiquitin-C;Ubiquitin;Ubiquitin-related	6	2	2	52.08	1069800	748850	929630	2062100	2995400	3089900
F1LMM8;Q64536	F1LMM8;Q64536	6;6	6;6	6;6	[Pyruvate dehydrogenase (acetyl-transferring)] kinase isozyme 2, mitochondrial	2	6	6	45.962	398660	1268300	0	593470	724350	283910
F1LMM9;Q07803	F1LMM9;Q07803	8;8	8;8	8;8	Elongation factor G, mitochondrial	2	8	8	67.307	0	545600	195750	229000	200770	51027
F1LMV6	F1LMV6	26	26	26	Desmoplakin	1	26	26	323.31	5189900	757020	1682300	940950	694480	2237100
F1LN42;M0R671;F1LN91	F1LN42	5;1;1	5;1;1	5;1;1	Tensin 1	3	5	5	51.083	0	0	0	183000	149920	126880
F1LN88;P11884	F1LN88;P11884	10;9	10;9	10;9	Aldehyde dehydrogenase, mitochondrial	2	10	10	218.65	1301900	9652900	4841200	3385600	4733400	1489100
F1LN92	F1LN92	9	9	9	AFG3-like matrix AAA peptidase subunit 2	1	9	9	216.81	384190	674240	661630	687930	538030	277500
F1LNF7;Q99NA5	F1LNF7;Q99NA5	7;7	7;7	7;7	Isocitrate dehydrogenase [NAD] subunit, mitochondrial;Isocitrate dehydrogenase [NAD] subunit alpha, mitochondrial	2	7	7	75.228	842440	5747400	2316700	2031700	2911600	1712900
F1LP30;Q5I0C3	F1LP30;Q5I0C3	30;30	30;30	30;30	Methylcrotonoyl-CoA carboxylase subunit alpha, mitochondrial	2	30	30	323.31	382720000	290780000	188870000	94083000	189680000	67217000
F1LPG5;F1M7T1;D3ZV29;D3ZQH7;F1M7Z4	F1LPG5;F1M7T1	5;4;2;1;1	5;4;2;1;1	5;4;2;1;1	NADH:ubiquinone oxidoreductase subunit B4	5	5	5	55.787	547880	209410	0	360290	228830	330500
F1LPM3;O35413	F1LPM3;O35413	5;5	5;5	5;5	Sorbin and SH3 domain-containing protein 2	2	5	5	33.955	0	0	0	62464	86714	91017
F1LPV8	F1LPV8	11	11	11	Succinyl-CoA ligase subunit beta	1	11	11	184.12	1965600	3490700	4136800	3201100	2216800	1215500
F1LQ95;P50753-2;P50753	F1LQ95;P50753-2;P50753	12;12;12	12;12;12	12;12;12	Troponin T, cardiac muscle	3	12	12	147.69	482640	1231000	1611400	4731200	8629500	4768700
F1LQN3;Q9JK11;Q9JK11-2;Q9JK11-4;Q9JK11-3	F1LQN3;Q9JK11	8;8;3;3;2	8;8;3;3;2	8;8;3;3;2	Reticulon;Reticulon-4	5	8	8	69.128	0	0	0	215210	186880	177710
F1LRV4;O88600;F7F2F3	F1LRV4;O88600	13;13;1	13;13;1	13;13;1	Heat shock 70 kDa protein 4	3	13	13	143.46	0	0	0	249470	214190	382930
F1LS29;P97571	F1LS29;P97571	8;8	8;8	8;8	Calpain-1 catalytic subunit	2	8	8	54.916	155460	0	0	175910	107130	90611
F1LWG8	F1LWG8	18	18	18	Sarcalumenin	1	18	18	323.31	3108300	2853600	1484300	4259900	4523600	2254300
F1LX07;A0A0G2K2J7	F1LX07;A0A0G2K2J7	18;13	18;13	15;10	Solute carrier family 25 member 12	2	18	15	204.09	2700000	2744700	1961300	4095400	3977200	2893200
F1LXA0	F1LXA0	3	3	3	NADH dehydrogenase [ubiquinone] 1 alpha subcomplex subunit 12	1	3	3	55.061	302400	277970	392800	420660	205950	225760
F1LZW6	F1LZW6	12	9	9	Solute carrier family 25 member 13	1	12	9	119.76	1147400	1315500	743960	1717400	1683900	1227400
F1M572;Q58FK9	F1M572;Q58FK9	2;2	2;2	2;2	Kynurenine--oxoglutarate transaminase 3	2	2	2	18.666	126410	102760	177510	170570	80228	103770
F1M779;P11442	F1M779;P11442	35;35	35;35	35;35	Clathrin heavy chain;Clathrin heavy chain 1	2	35	35	323.31	0	0	0	2378000	2856100	3124100
F1M7L9	F1M7L9	4	4	4	Uncharacterized protein	1	4	4	28.588	0	0	0	100110	131980	116780
F1M944;P51868	F1M944;P51868	9;8	9;8	9;8	Calsequestrin;Calsequestrin-2	2	9	9	93.865	6310500	6430900	2459800	9873900	9988900	4451900
F1M953;P48721	F1M953;P48721	18;18	18;18	18;18	Stress-70 protein, mitochondrial	2	18	18	323.31	3385300	10394000	7921300	7151800	6643100	2199800
F1M9V7	F1M9V7	10	10	10	Aminopeptidase	1	10	10	83.774	0	0	0	408820	311780	435340
F1MA54;Q63065	F1MA54;Q63065	9;9	9;9	9;9	[Pyruvate dehydrogenase (acetyl-transferring)] kinase isozyme 1, mitochondrial	2	9	9	78.407	1124800	2422300	1171300	1650800	1688500	756370
F7EUU4	F7EUU4	3	3	3	COP9 signalosome subunit 5	1	3	3	21.01	0	0	0	105300	95080	93494
F7EV94;P11960	F7EV94;P11960	15;15	15;15	15;15	2-oxoisovalerate dehydrogenase subunit alpha, mitochondrial	2	15	15	208.22	12570000	12216000	6940800	1494800	1504300	729330
G3V640;O35094	G3V640;O35094	3;3	3;3	3;3	Mitochondrial import inner membrane translocase subunit TIM44	2	3	3	20.451	0	288230	196370	197610	188370	150430
G3V6D3;P10719	G3V6D3;P10719	25;25	25;25	25;25	ATP synthase subunit beta;ATP synthase subunit beta, mitochondrial	2	25	25	323.31	53577000	73101000	132380000	60895000	40244000	70618000
G3V6H5;P97700	G3V6H5;P97700	10;9	10;9	10;9	Mitochondrial 2-oxoglutarate/malate carrier protein	2	10	10	323.31	1331100	1607300	1352900	2512400	2470800	1861200
G3V6P2;Q01205	G3V6P2;Q01205	8;8	8;8	8;8	Dihydrolipoyllysine-residue succinyltransferase component of 2-oxoglutarate dehydrogenase complex, mitochondrial	2	8	8	266.18	5849800	5799400	5932000	5961200	4409100	3348700
G3V6P7;Q62812	G3V6P7;Q62812	38;34	34;30	31;28	Myosin-9	2	38	31	323.31	0	139870	0	1225700	2268100	2435500
G3V6T1	G3V6T1	7	7	7	Coatomer subunit alpha	1	7	7	50.616	0	0	0	121170	148120	158740
G3V6W6	G3V6W6	8	8	8	Proteasome 26S subunit, ATPase 6	1	8	8	61.784	0	0	0	236210	229490	388890
G3V715;Q09137;Q09137-2	G3V715;Q09137	7;7;1	7;7;1	6;6;1	5-AMP-activated protein kinase catalytic subunit alpha-2	3	7	6	58.019	0	0	0	190510	190010	230850
G3V734;Q64591	G3V734;Q64591	6;6	6;6	6;6	2,4-dienoyl-CoA reductase, mitochondrial	2	6	6	49.532	326170	2172900	1046200	724750	930390	428600
G3V741;Q6IRH6;P16036	G3V741;Q6IRH6;P16036	8;8;7	8;8;7	8;8;7	Phosphate carrier protein, mitochondrial	3	8	8	88.552	4436100	4208000	1841100	7034100	6869300	4034100
G3V778;O54937	G3V778;O54937	10;6	10;6	10;6	[Pyruvate dehydrogenase (acetyl-transferring)] kinase isozyme 4, mitochondrial	2	10	10	92.105	1018100	1886500	1449500	986990	1494000	649270
G3V796;P08503	G3V796;P08503	8;8	8;8	8;8	Medium-chain specific acyl-CoA dehydrogenase, mitochondrial	2	8	8	166.03	2217300	7495300	5090300	4098000	3723000	1364600
G3V7G0;Q9QXU8	G3V7G0;Q9QXU8	8;8	8;8	8;8	Cytoplasmic dynein 1 light intermediate chain 1	2	8	8	72.729	0	0	0	343410	260530	316780
G3V7G8;Q5I0G4	G3V7G8;Q5I0G4	3;3	3;3	3;3	Glycine--tRNA ligase	2	3	3	23.336	0	0	0	51893	39897	41021
G3V7I0;Q9Z0V6	G3V7I0;Q9Z0V6	5;5	5;5	5;5	Thioredoxin-dependent peroxide reductase, mitochondrial	2	5	5	37.81	966690	2756900	1288300	1035900	1447200	814620
G3V7J0;Q02253	G3V7J0;Q02253	13;13	13;13	13;13	Methylmalonate-semialdehyde dehydrogenase [acylating], mitochondrial	2	13	13	195.52	3197700	9613500	7604100	6038100	4993300	2295000
G3V7K1	G3V7K1	37	37	37	Myomesin 2	1	37	37	323.31	130660	129180	61570	2253000	2487300	4014400
G3V7K9;A0A0G2JZ99;P55043	G3V7K9;A0A0G2JZ99	3;2;1	3;2;1	3;2;1	GTP-binding protein	3	3	3	64.992	0	0	0	106050	203330	95579
G3V7L6;Q63347	G3V7L6;Q63347	12;12	12;12	12;12	26S protease regulatory subunit 7	2	12	12	100.27	0	0	0	494270	374070	481010
G3V8A5	G3V8A5	13	13	13	Vacuolar protein sorting-associated protein 35	1	13	13	137.21	0	0	0	292700	188920	323420
G3V8B0;P02564	G3V8B0;P02564	74;70	15;15	15;15	Myosin-7	2	74	15	178.06	0	0	327430	536880	1022900	246540
G3V8G2	G3V8G2	7	7	7	Proteasome (Prosome, macropain) 26S subunit, non-ATPase, 5 (Predicted), isoform CRA_a	1	7	7	112.12	0	0	0	108520	86531	108840
G3V8L9;P85125	G3V8L9;P85125	12;12	12;12	12;12	Polymerase I and transcript release factor	2	12	12	323.31	0	432220	0	2028500	2705900	1799600
G3V8T4;Q9ESW0	G3V8T4;Q9ESW0	8;7	8;7	8;7	DNA damage-binding protein 1	2	8	8	54.763	0	0	0	225370	156790	205590
G3V913;P42930	G3V913;P42930	6;6	6;6	5;5	Heat shock protein beta-1	2	6	5	89.694	0	354760	0	586300	1140300	1299100
G3V936;Q8VHF5	G3V936;Q8VHF5	9;8	9;8	9;8	Citrate synthase;Citrate synthase, mitochondrial	2	9	9	90.41	1311000	2111800	4984400	1964700	1134000	1657000
G3V945;P51650-2;P51650	G3V945;P51650-2;P51650	3;3;3	3;3;3	3;3;3	Succinate-semialdehyde dehydrogenase, mitochondrial	3	3	3	21.441	0	181630	119690	89861	94034	72632
G3V9N0;D3ZSR2	G3V9N0;D3ZSR2	12;9	12;9	8;5	Polyadenylate-binding protein	2	12	8	159.51	0	0	0	473620	578330	437180
G3V9U2;A0A0G2K642;P13437	G3V9U2;A0A0G2K642;P13437	17;16;16	17;16;16	17;16;16	3-ketoacyl-CoA thiolase, mitochondrial	3	17	17	323.31	36053000	46308000	53100000	41945000	61596000	20460000
G3V9X2;Q9R080-2;Q9R080-3;Q9R080-4;Q9R080	G3V9X2;Q9R080-2;Q9R080-3;Q9R080-4;Q9R080	4;4;4;4;4	4;4;4;4;4	4;4;4;4;4	G-protein-signaling modulator 1	5	4	4	30.917	0	0	0	96427	68483	85427
G3V9Z3;P21396	G3V9Z3;P21396	14;14	14;14	14;14	Amine oxidase [flavin-containing] A	2	14	14	180.31	798860	1091600	1298900	3425700	2297200	9112800
M0R5J4;P04764;P07323	M0R5J4;P04764	8;8;1	8;8;1	7;7;0	Alpha-enolase	3	8	7	75.784	300030	181370	166970	366620	385480	383620
M0R7G4;M0R7V3	M0R7G4;M0R7V3	3;3	3;3	3;3	MICOS complex subunit	2	3	3	36.501	119070	0	0	230010	154650	145230
M0R9L0;B2RYX0	M0R9L0	30;2	30;2	30;2	Nascent polypeptide-associated complex subunit alpha	2	30	30	302.53	0	0	0	1183300	1125100	1099300
M0R9X8;P38650;F1LRT9	M0R9X8;P38650;F1LRT9	57;57;56	57;57;56	57;57;56	Cytoplasmic dynein 1 heavy chain 1	3	57	57	323.31	0	0	0	1463700	1596500	1760400
M0RAM5;P04041	M0RAM5;P04041	8;8	8;8	8;8	Glutathione peroxidase 1	2	8	8	58.524	436620	1360000	761200	2047700	2416900	2185700
M0RCY2;P62278;F1LMB4	M0RCY2;P62278	5;5;1	5;5;1	5;5;1	40S ribosomal protein S13	3	5	5	34.797	509190	409820	622990	314120	896660	542070
M0RDK9	M0RDK9	5	5	5	Acyl-CoA dehydrogenase family, member 8	1	5	5	65.252	207200	495250	283300	296500	271780	87481
O35244	O35244	9	9	9	Peroxiredoxin-6	1	9	9	66.813	0	181210	0	129140	143820	221970
O35303-5;O35303-4;O35303;O35303-2;O35303-6;O35303-3	O35303-5;O35303-4;O35303;O35303-2;O35303-6;O35303-3	19;19;19;18;18;18	19;19;19;18;18;18	19;19;19;18;18;18	Dynamin-1-like protein	6	19	19	204.41	0	0	0	779460	627670	1150300
O35509;A0A0G2JZR4;P62494	O35509;A0A0G2JZR4;P62494	5;4;3	5;4;3	5;4;3	Ras-related protein Rab-11B;Ras-related protein Rab-11A	3	5	5	38.544	0	0	0	252720	154620	251750
O35814	O35814	7	7	7	Stress-induced-phosphoprotein 1	1	7	7	41.828	0	0	0	132670	106130	231620
O35878	O35878	6	6	6	Heat shock protein beta-2	1	6	6	55.873	0	0	0	568990	306570	531500
Q6IMX8;O55171;A0A0G2K7Z3;O88267;D3ZIQ1;A1A5R4	Q6IMX8;O55171	6;6;2;2;1;1	6;6;2;2;1;1	6;6;2;2;1;1	Acyl-coenzyme A thioesterase 2, mitochondrial	6	6	6	55.497	620800	1138800	1172200	744510	646890	625900
O88767;Q5BKC3	O88767;Q5BKC3	3;2	3;2	3;2	Protein deglycase DJ-1	2	3	3	27.158	97174	0	145700	258570	93575	222420
O88989	O88989	6	6	6	Malate dehydrogenase, cytoplasmic	1	6	6	69.539	431830	296300	0	391620	310850	543530
R9PXU4;O89049;A0A0G2JUN7	R9PXU4;O89049;A0A0G2JUN7	3;3;2	3;3;2	3;3;2	Thioredoxin reductase 1, cytoplasmic	3	3	3	24.889	0	0	0	48506	50563	52802
P00406	P00406	4	4	4	Cytochrome c oxidase subunit 2	1	4	4	61.571	1219600	784370	1527300	2224200	766000	1261600
P00507	P00507	4	4	4	Aspartate aminotransferase, mitochondrial	1	4	4	69.274	495940	564890	924280	582730	418840	419610
P04636	P04636	8	8	8	Malate dehydrogenase, mitochondrial	1	8	8	118.42	854910	1356800	1875600	772210	635780	1037600
P04692;A0A0G2K7F7;Q63607;A0A0G2JX64;Q91XN6;P04692-3;P04692-6;A0A0G2JSQ4;Q923Z2;P04692-5;P04692-8;P04692-7;P04692-4;P04692-2;A0A140TAF0;A0A0G2K2G8;CON__Q3SX28;Q63610-3;Q63610-2;Q63610;P09495;P58775-2;P58775	P04692;A0A0G2K7F7;Q63607;A0A0G2JX64;Q91XN6;P04692-3;P04692-6;A0A0G2JSQ4;Q923Z2;P04692-5;P04692-8;P04692-7;P04692-4;P04692-2	14;13;12;12;12;12;12;7;7;7;7;7;7;7;6;3;3;3;3;3;3;3;3	14;13;12;12;12;12;12;7;7;7;7;7;7;7;6;3;3;3;3;3;3;3;3	14;13;12;12;12;12;12;7;7;7;7;7;7;7;6;3;3;3;3;3;3;3;3	Tropomyosin alpha-1 chain	23	14	14	323.31	357270	1471800	1552200	5604300	10481000	2773400
P05197	P05197	14	14	14	Elongation factor 2	1	14	14	145.61	0	218360	0	1531400	1587200	2359600
P06685;F1LRK1;P09626	P06685	22;2;2	22;2;2	14;0;0	Sodium/potassium-transporting ATPase subunit alpha-1	3	22	14	323.31	577650	428610	210170	3253500	2060300	2930500
P06686;Q64541;A0A0G2JWS9;G3V8S4;P54708-2;P54708	P06686	14;4;3;3;3;3	6;1;1;1;1;1	4;0;0;0;0;0	Sodium/potassium-transporting ATPase subunit alpha-2	6	14	4	36.64	0	0	0	98890	68612	123410
P06761	P06761	16	15	15	78 kDa glucose-regulated protein	1	16	15	168.28	586030	250050	326080	1521500	703670	1075000
P06762	P06762	3	3	3	Heme oxygenase 1	1	3	3	29.49	0	0	0	128400	106730	142750
P07895	P07895	5	5	5	Superoxide dismutase [Mn], mitochondrial	1	5	5	37.923	0	317600	503280	451270	195360	282100
P08461	P08461	12	12	12	Dihydrolipoyllysine-residue acetyltransferase component of pyruvate dehydrogenase complex, mitochondrial	1	12	12	132.07	5142900	15536000	13562000	10952000	9599000	6765500
P08733;D3Z9K3;D3ZCI9	P08733	13;4;2	13;4;2	13;4;2	Myosin regulatory light chain 2, ventricular/cardiac muscle isoform	3	13	13	275.76	486320	720170	456810	5901700	10135000	9083900
P09456;F1M9X5;P81377	P09456	9;3;3	9;3;3	9;3;3	cAMP-dependent protein kinase type I-alpha regulatory subunit;cAMP-dependent protein kinase type I-alpha regulatory subunit, N-terminally processed	3	9	9	94.601	0	0	0	299990	371330	566970
P0DMW1;P0DMW0	P0DMW1;P0DMW0	11;11	10;10	6;6	Heat shock 70 kDa protein 1B;Heat shock 70 kDa protein 1A	2	11	6	106.78	0	0	0	405730	276270	282480
P10860	P10860	10	10	10	Glutamate dehydrogenase 1, mitochondrial	1	10	10	62.288	86260	821510	256520	372810	349280	121480
P10888	P10888	4	4	4	Cytochrome c oxidase subunit 4 isoform 1, mitochondrial	1	4	4	45.317	326480	225870	374320	793880	292660	592400
P11232;R4GNK3	P11232;R4GNK3	2;1	2;1	2;1	Thioredoxin	2	2	2	22.904	0	100220	0	686770	422740	840280
P11507-2;P11507;Q64578;A0A0G2K9N9;G3V9U7;D3ZHJ6;P18596-2;P18596	P11507-2;P11507	27;26;9;2;2;2;1;1	27;26;9;2;2;2;1;1	27;26;9;2;2;2;1;1	Sarcoplasmic/endoplasmic reticulum calcium ATPase 2	8	27	27	323.31	18101000	15222000	7339500	25184000	24140000	19824000
P11530;D3ZEK8;Q7TPH4;Q7TPH3;Q7TPH2	P11530	36;6;5;5;3	36;6;5;5;3	36;6;5;5;3	Dystrophin	5	36	36	323.31	0	367900	0	1278200	1862900	956430
P11762	P11762	2	2	2	Galectin-1	1	2	2	51.333	0	0	0	263030	159350	248510
P12007	P12007	7	7	7	Isovaleryl-CoA dehydrogenase, mitochondrial	1	7	7	71.094	400410	2096100	1208900	1113400	910810	217060
P12075	P12075	2	2	2	Cytochrome c oxidase subunit 5B, mitochondrial	1	2	2	13.354	336670	293430	429260	700600	202570	403080
P12368;A0A0G2K405;Q4KLG5;A0A0G2K5G0;P12369	P12368;A0A0G2K405	7;6;2;2;2	7;6;2;2;2	7;6;2;2;2	cAMP-dependent protein kinase type II-alpha regulatory subunit	5	7	7	72.233	0	0	0	202980	142560	262870
P13221	P13221	3	3	3	Aspartate aminotransferase, cytoplasmic	1	3	3	21.29	0	0	0	52560	44864	69747
Q6PDV6;P13471;F1MA00;D4A290	Q6PDV6;P13471	3;3;1;1	3;3;1;1	3;3;1;1	40S ribosomal protein S14	4	3	3	21.147	0	128380	0	157630	255880	130460
P13676;G3V9E4	P13676;G3V9E4	6;5	6;5	6;5	Acylamino-acid-releasing enzyme	2	6	6	42.34	0	0	0	232670	131770	177200
P13803	P13803	6	6	6	Electron transfer flavoprotein subunit alpha, mitochondrial	1	6	6	106.54	1142500	9451700	4753000	3592000	4535500	1038100
P14408-2;P14408;Q5M964	P14408-2;P14408;Q5M964	13;13;12	13;13;12	13;13;12	Fumarate hydratase, mitochondrial	3	13	13	141.09	2279700	2590100	6098900	3780300	1164200	1672500
P14604	P14604	5	5	5	Enoyl-CoA hydratase, mitochondrial	1	5	5	49.52	0	497890	678950	676860	401400	389090
P15650	P15650	13	13	13	Long-chain specific acyl-CoA dehydrogenase, mitochondrial	1	13	13	226.28	3804600	6862100	11110000	5392500	3006600	4754200
Q6IMX3;P15651	Q6IMX3;P15651	12;12	12;12	12;12	Short-chain specific acyl-CoA dehydrogenase, mitochondrial	2	12	12	133.05	1276900	6783000	4796700	2996500	3477300	975180
P15791-5;P15791-7;P15791-2;P15791-3;P15791-6;P15791-4;P15791	P15791-5;P15791-7;P15791-2;P15791-3;P15791-6;P15791-4;P15791	4;4;4;4;4;4;4	2;2;2;2;2;2;2	2;2;2;2;2;2;2	Calcium/calmodulin-dependent protein kinase type II subunit delta	7	4	2	16.822	0	0	0	102300	127070	109900
P15999;F1LP05	P15999;F1LP05	22;20	22;20	9;7	ATP synthase subunit alpha, mitochondrial;ATP synthase subunit alpha	2	22	9	323.31	25499000	33024000	57184000	32215000	20001000	31665000
P16409	P16409	8	8	7	Myosin light chain 3	1	8	7	95.634	1071700	1436900	1474300	5529500	12517000	3801400
P16617;M0R6Y8;A0A096MJL6;Q5XIV1	P16617;M0R6Y8	7;6;2;2	7;6;2;2	7;6;2;2	Phosphoglycerate kinase 1;Phosphoglycerate kinase	4	7	7	104	470040	331170	0	219860	256130	319750
P17764	P17764	11	11	11	Acetyl-CoA acetyltransferase, mitochondrial	1	11	11	257.05	6835800	11402000	16925000	11322000	10363000	6384900
Q66HI5;P19132	Q66HI5;P19132	4;4	4;4	4;4	Ferritin;Ferritin heavy chain;Ferritin heavy chain, N-terminally processed	2	4	4	24.153	0	0	0	223450	240350	199470
P19234	P19234	6	6	6	NADH dehydrogenase [ubiquinone] flavoprotein 2, mitochondrial	1	6	6	160.84	571660	696160	1171500	1145100	413700	675330
P19511	P19511	9	9	9	ATP synthase F(0) complex subunit B1, mitochondrial	1	9	9	81.465	1403200	1233700	2220000	1701000	864100	2307000
P19804;Q05982	P19804;Q05982	6;3	6;3	6;3	Nucleoside diphosphate kinase B;Nucleoside diphosphate kinase A	2	6	6	39.497	0	0	0	347630	196450	529500
P20788	P20788	6	6	6	Cytochrome b-c1 complex subunit Rieske, mitochondrial;Cytochrome b-c1 complex subunit 11	1	6	6	111.64	645090	546920	462410	791280	541130	561150
P21913	P21913	7	7	7	Succinate dehydrogenase [ubiquinone] iron-sulfur subunit, mitochondrial	1	7	7	85.129	871630	1411200	1551500	1943500	1180100	1716900
P23693	P23693	3	3	3	Troponin I, cardiac muscle	1	3	3	70.664	0	325300	493950	1964000	2528300	1327400
P23928	P23928	8	8	8	Alpha-crystallin B chain	1	8	8	92.302	1967000	2539600	1013400	3003600	4205600	8783100
Q68G41;P23965;A0A0G2K2R2	Q68G41;P23965;A0A0G2K2R2	4;4;3	4;4;3	4;4;3	Enoyl-CoA delta isomerase 1, mitochondrial	3	4	4	75.884	198480	422520	404390	259930	372940	219870
P24329	P24329	4	4	4	Thiosulfate sulfurtransferase	1	4	4	58.231	90268	826780	279190	510060	335930	85108
P24473	P24473	5	5	5	Glutathione S-transferase kappa 1	1	5	5	39.926	61171	172030	0	128400	96914	52962
P28480;A0A096MJA0	P28480;A0A096MJA0	8;5	8;5	8;5	T-complex protein 1 subunit alpha	2	8	8	71.024	0	0	0	178710	232070	152200
P29266	P29266	6	6	6	3-hydroxyisobutyrate dehydrogenase, mitochondrial	1	6	6	124.48	935100	2127000	2560600	1440700	904700	595010
P31399	P31399	9	9	9	ATP synthase subunit d, mitochondrial	1	9	9	98.969	3259200	2711100	7072700	4154900	1591100	3391600
P32551	P32551	14	14	14	Cytochrome b-c1 complex subunit 2, mitochondrial	1	14	14	232.83	6593100	6893300	5952900	10752000	8782400	9623100
P34058;A0A0G2K793	P34058;A0A0G2K793	18;17	18;17	11;11	Heat shock protein HSP 90-beta	2	18	11	296.11	170000	292860	0	1939100	1847200	3006900
Q6PCU0;P35435;Q6QI09	Q6PCU0;P35435;Q6QI09	10;10;9	10;10;9	10;10;9	ATP synthase subunit gamma;ATP synthase subunit gamma, mitochondrial	3	10	10	86.49	14760000	12937000	17487000	17137000	11156000	13788000
P36201	P36201	2	2	2	Cysteine-rich protein 2	1	2	2	21.114	0	0	0	527850	757260	1483800
P36972	P36972	4	4	4	Adenine phosphoribosyltransferase	1	4	4	26.761	0	0	0	201720	125410	183490
P38718-2;P38718	P38718-2;P38718	6;6	6;6	6;6	Mitochondrial pyruvate carrier 2	2	6	6	43.433	380170	306580	247420	578160	681610	265140
P39069;A0A0G2K7Q6;M0RC66	P39069;A0A0G2K7Q6	6;4;2	6;4;2	6;4;2	Adenylate kinase isoenzyme 1	3	6	6	41.301	214780	343910	0	176010	270230	270520
Z4YNF4;P41498;A0A0G2K394;P41498-2	Z4YNF4;P41498;A0A0G2K394;P41498-2	4;4;2;2	4;4;2;2	4;4;2;2	Low molecular weight phosphotyrosine protein phosphatase	4	4	4	31.563	0	0	0	351990	190530	244940
P41499-2;P41499	P41499-2;P41499	4;4	4;4	4;4	Tyrosine-protein phosphatase non-receptor type 11	2	4	4	44.855	0	0	0	98712	72855	116850
P41542	P41542	2	2	2	General vesicular transport factor p115	1	2	2	14.888	0	0	0	63037	62547	82949
Q5XIJ3;P41565	Q5XIJ3;P41565	3;3	3;3	3;3	Isocitrate dehydrogenase [NAD] subunit, mitochondrial;Isocitrate dehydrogenase [NAD] subunit gamma 1, mitochondrial	2	3	3	37.605	0	1041900	0	191350	535840	234880
P46462	P46462	25	25	25	Transitional endoplasmic reticulum ATPase	1	25	25	323.31	0	0	0	9825100	6796600	9982100
P47942;Q62950;Q62952;Q62952-2	P47942	7;2;1;1	7;2;1;1	7;2;1;1	Dihydropyrimidinase-related protein 2	4	7	7	60.099	0	0	0	304620	374610	409720
P53987	P53987	2	2	2	Monocarboxylate transporter 1	1	2	2	54.158	0	150170	0	356080	297510	212690
P56571	P56571	4	4	4	ES1 protein homolog, mitochondrial	1	4	4	54.036	2795600	3030500	2131000	1676100	1563900	2003200
P56574;A0A0G2JUF6	P56574;A0A0G2JUF6	19;18	19;18	18;17	Isocitrate dehydrogenase [NADP], mitochondrial	2	19	18	323.31	10247000	91125000	24109000	18472000	44555000	13601000
P56741	P56741	44	44	44	Myosin-binding protein C, cardiac-type	1	44	44	323.31	683270	1834700	922570	27622000	27881000	53136000
P57093	P57093	3	3	3	Phytanoyl-CoA dioxygenase, peroxisomal	1	3	3	31.122	0	32483	0	102450	68162	97677
P59215-2;P59215;P10824;P08753;D3ZSS5;D4AA42;G3V8E8;A0A0G2K526;A0A0G2JWA1;P63095-3;P29348;P38406	P59215-2;P59215;P10824;P08753	4;4;2;2;1;1;1;1;1;1;1;1	2;2;0;0;0;0;0;0;0;0;0;0	2;2;0;0;0;0;0;0;0;0;0;0	Guanine nucleotide-binding protein G(o) subunit alpha;Guanine nucleotide-binding protein G(i) subunit alpha-1;Guanine nucleotide-binding protein G(k) subunit alpha	12	4	2	14.167	0	0	0	80545	56220	57506
P60901;A0A0G2K0D7	P60901;A0A0G2K0D7	3;2	3;2	3;2	Proteasome subunit alpha type-6	2	3	3	27.653	0	0	0	149880	126070	145660
Q5D059;P61980;M0R9K1	Q5D059;P61980;M0R9K1	7;7;6	7;7;6	7;7;6	Heterogeneous nuclear ribonucleoprotein K	3	7	7	90.424	0	0	0	272960	275210	291820
P61983	P61983	4	2	2	14-3-3 protein gamma;14-3-3 protein gamma, N-terminally processed	1	4	2	68.378	0	0	0	247480	168230	266090
P62142;A0A0G2JYS8;A0A0G2JVK2;P63088;P62138;P63088-2	P62142;A0A0G2JYS8;A0A0G2JVK2;P63088;P62138;P63088-2	4;3;3;3;3;3	4;3;3;3;3;3	4;3;3;3;3;3	Serine/threonine-protein phosphatase PP1-beta catalytic subunit;Serine/threonine-protein phosphatase PP1-gamma catalytic subunit;Serine/threonine-protein phosphatase PP1-alpha catalytic subunit	6	4	4	29.714	0	0	0	86822	140350	148890
P62193	P62193	7	7	7	26S protease regulatory subunit 4	1	7	7	93.107	0	0	0	203260	195340	410490
P62198	P62198	8	8	8	26S protease regulatory subunit 8	1	8	8	68.464	0	0	0	280000	197260	347200
P62250;A0A1W2Q631;M0R8S7;M0R4I3	P62250	5;2;1;1	5;2;1;1	5;2;1;1	40S ribosomal protein S16	4	5	5	37.228	463870	551010	413260	285670	525160	214760
P62260	P62260	5	5	3	14-3-3 protein epsilon	1	5	3	155.79	0	47158	0	238300	175920	451560
P62632	P62632	6	6	3	Elongation factor 1-alpha 2	1	6	3	58.378	0	228440	0	149270	312030	683790
P62804	P62804	4	4	4	Histone H4;Osteogenic growth peptide	1	4	4	32.536	607690	232300	361130	170460	786280	196450
Q4V8I6;P62914;A0A0G2K3Y8	Q4V8I6;P62914;A0A0G2K3Y8	2;2;1	2;2;1	2;2;1	60S ribosomal protein L11	3	2	2	27.085	183920	218660	187670	175310	265380	121430
P62963;CON__P02584	P62963;CON__P02584	5;3	5;3	5;3	Profilin-1	2	5	5	67.156	124550	109980	0	106390	130750	213360
P63018;D4A4S3;M0RCB1;F1LZI1;M0R8M9;A0A0G2JVI3;A0A0G2JUT0;P14659	P63018;D4A4S3;M0RCB1;F1LZI1;M0R8M9;A0A0G2JVI3	20;19;18;17;17;12;6;6	20;19;18;17;17;12;6;6	18;17;16;17;16;11;4;4	Heat shock cognate 71 kDa protein	8	20	18	314.35	1121900	1234600	621890	8697800	8813900	9511000
P63039	P63039	20	20	20	60 kDa heat shock protein, mitochondrial	1	20	20	323.31	3906200	4250500	6717500	4508800	2814700	2864500
P67779;D3ZFH6	P67779	4;1	4;1	4;1	Prohibitin	2	4	4	30.254	119870	116970	115640	175740	96906	103030
P68035;A0A0G2K4M6;P62738;P63269	P68035;A0A0G2K4M6;P62738;P63269	13;12;12;11	13;12;12;11	2;2;2;2	Actin, alpha cardiac muscle 1;Actin, aortic smooth muscle;Actin, gamma-enteric smooth muscle	4	13	2	282.33	0	2448000	2556800	5744900	9217300	1906000
P69897;P69897-2;Q3KRE8;P85108	P69897;P69897-2;Q3KRE8;P85108	15;10;10;10	15;10;10;10	2;2;0;0	Tubulin beta-5 chain;Tubulin beta-2B chain;Tubulin beta-2A chain	4	15	2	209.78	0	0	0	73615	121370	90970
P81155	P81155	7	6	6	Voltage-dependent anion-selective channel protein 2	1	7	6	79.193	839790	1109200	1338300	4501500	3774200	6064500
P82995;D3ZXC7	P82995	13;3	7;1	7;1	Heat shock protein HSP 90-alpha	2	13	7	194.67	0	0	0	281090	215820	283220
P85515	P85515	4	4	3	Alpha-centractin	1	4	3	77.077	0	0	0	144760	168870	194230
P85834	P85834	14	14	14	Elongation factor Tu, mitochondrial	1	14	14	181.95	7281200	18167000	7652700	9225400	12633000	4766300
Q66HP8;P97521	Q66HP8;P97521	5;5	5;5	5;5	Mitochondrial carnitine/acylcarnitine carrier protein	2	5	5	33.575	233730	206060	0	298250	302930	273520
P97532	P97532	4	4	4	3-mercaptopyruvate sulfurtransferase	1	4	4	41.596	0	682830	0	332630	416250	193720
P97541	P97541	6	6	6	Heat shock protein beta-6	1	6	6	53.593	451150	371530	205430	2125900	1461700	2223300
Q6IN39;P97852	Q6IN39;P97852	5;5	5;5	5;5	Peroxisomal multifunctional enzyme type 2;(3R)-hydroxyacyl-CoA dehydrogenase;Enoyl-CoA hydratase 2	2	5	5	45.449	76412	0	0	86189	68431	69657
Q03346	Q03346	5	5	5	Mitochondrial-processing peptidase subunit beta	1	5	5	35.085	0	212460	233720	162750	194660	130410
Q06647	Q06647	6	6	6	ATP synthase subunit O, mitochondrial	1	6	6	99.975	8887400	8616100	12775000	12085000	5483800	6964400
Q07936;Q07936-2	Q07936;Q07936-2	9;9	9;9	9;9	Annexin A2	2	9	9	81.374	941460	234840	543030	268090	149770	500100
Q08602	Q08602	4	4	4	Geranylgeranyl transferase type-2 subunit alpha	1	4	4	27.691	0	0	0	56861	49624	45987
Q09073	Q09073	11	5	5	ADP/ATP translocase 2;ADP/ATP translocase 2, N-terminally processed	1	11	5	41.19	1403400	1667600	575010	1907300	2912600	1670100
Q1JU68	Q1JU68	12	12	12	Eukaryotic translation initiation factor 3 subunit A	1	12	12	87.018	0	0	0	320850	412060	499110
Q2PQA9;G3V6L4;F1M8F2;A0A0G2K0Q2;A0A0G2K070;P56536;Q6QLM7	Q2PQA9	16;4;4;4;3;2;2	16;4;4;4;3;2;2	16;4;4;4;3;2;2	Kinesin-1 heavy chain	7	16	16	209.91	0	0	0	431450	436830	518780
Q2PS20	Q2PS20	7	7	7	Junctophilin-2	1	7	7	87.587	0	0	147270	522120	827900	508390
Q2TA68;Q2TA68-3;Q2TA68-2	Q2TA68;Q2TA68-3;Q2TA68-2	18;18;18	18;18;18	18;18;18	Dynamin-like 120 kDa protein, mitochondrial;Dynamin-like 120 kDa protein, form S1	3	18	18	206.77	469630	385450	437210	1113300	690000	1241200
Q3KRE0	Q3KRE0	5	5	5	ATPase family AAA domain-containing protein 3	1	5	5	38.908	0	267880	0	158360	207610	152490
Q3MHS9	Q3MHS9	4	4	4	Chaperonin containing Tcp1, subunit 6A (Zeta 1)	1	4	4	36.658	0	0	0	138650	106300	104080
Q3MHT2;Q99P39-2;Q99P39	Q3MHT2;Q99P39-2;Q99P39	5;5;5	5;5;5	5;5;5	Cysteine desulfurase, mitochondrial	3	5	5	96.933	0	291400	0	132180	251960	45666
Q3T1K5	Q3T1K5	8	8	6	F-actin-capping protein subunit alpha-2	1	8	6	93.731	0	0	0	267300	335820	335970
Q3V5X8	Q3V5X8	3	3	3	Endonuclease G	1	3	3	20.487	0	0	0	61220	43710	126550
Q499N5	Q499N5	11	11	11	Acyl-CoA synthetase family member 2, mitochondrial	1	11	11	111.56	591240	4637700	1641500	1689300	2018900	571410
Q4FZT9	Q4FZT9	10	10	10	26S proteasome non-ATPase regulatory subunit 2	1	10	10	78.898	0	0	0	353520	389160	566090
Q4G061	Q4G061	8	8	8	Eukaryotic translation initiation factor 3 subunit B	1	8	8	82.475	0	0	0	421700	348990	484030
Q4G064	Q4G064	10	10	10	2-methoxy-6-polyprenyl-1,4-benzoquinol methylase, mitochondrial	1	10	10	115.64	896030	1760000	437100	1085600	1865600	640090
Q4G069;A0A0G2K167	Q4G069;A0A0G2K167	6;5	6;5	6;5	Regulator of microtubule dynamics protein 1	2	6	6	51.078	0	0	0	192880	176760	151060
Q4PP99	Q4PP99	8	8	8	Cardiac troponin C	1	8	8	182.78	126150	265680	0	1517700	2384200	1588200
Q4V8F9	Q4V8F9	13	13	13	Hydroxysteroid dehydrogenase-like protein 2	1	13	13	126.92	0	1703500	783050	481100	867990	214540
Q561S0;A0A1W2Q6F8	Q561S0;A0A1W2Q6F8	7;6	7;6	7;6	NADH dehydrogenase [ubiquinone] 1 alpha subcomplex subunit 10, mitochondrial	2	7	7	79.394	394670	775710	951020	532990	399980	1165000
Q5BJQ0	Q5BJQ0	11	11	11	Atypical kinase ADCK3, mitochondrial	1	11	11	132.99	971770	2397500	1232300	1549700	2050200	605810
Q5BJZ3	Q5BJZ3	20	20	20	Nicotinamide nucleotide transhydrogenase	1	20	20	209.55	3692800	2628400	6966100	4946900	1638100	3524900
Q5BK63	Q5BK63	10	10	10	NADH dehydrogenase [ubiquinone] 1 alpha subcomplex subunit 9, mitochondrial	1	10	10	147.68	196080	261900	264400	328250	499610	469970
Q5EB77	Q5EB77	4	4	4	Ras-related protein Rab-18	1	4	4	30.912	0	55704	0	131080	79919	144500
Q5FVQ8;A0A0G2K1Q1	Q5FVQ8;A0A0G2K1Q1	7;6	7;6	7;6	NLR family member X1	2	7	7	53.418	0	0	0	95636	61940	59018
Q5M7U6	Q5M7U6	3	3	3	Actin-related protein 2	1	3	3	17.96	0	0	0	102900	80310	106900
Q5M9H2;P45953	Q5M9H2;P45953	33;32	33;32	33;32	Very long-chain specific acyl-CoA dehydrogenase, mitochondrial	2	33	33	323.31	4949100	17581000	14291000	14293000	18952000	9147000
Q5RJN0	Q5RJN0	3	3	3	NADH dehydrogenase (Ubiquinone) Fe-S protein 7	1	3	3	24.944	0	179130	172090	205060	159720	275080
Q5RJR8	Q5RJR8	2	2	2	Leucine-rich repeat-containing protein 59	1	2	2	13.75	0	0	0	46543	43780	45522
Q5RK08	Q5RK08	9	9	9	Glioblastoma amplified sequence	1	9	9	122.48	8655700	7147300	5509800	8367400	6970200	3053600
Q5RK09	Q5RK09	4	4	4	Eukaryotic translation initiation factor 3 subunit G	1	4	4	41.536	0	0	0	228930	118540	225280
Q5U1W6	Q5U1W6	5	5	5	MICOS complex subunit	1	5	5	32.302	0	0	0	67285	67357	78186
Q5U1Z9	Q5U1Z9	2	2	2	Metaxin 2	1	2	2	26.22	118260	168300	107960	510240	403380	286370
Q5U2S7	Q5U2S7	10	10	10	Proteasome (Prosome, macropain) 26S subunit, non-ATPase, 3	1	10	10	75.901	0	0	0	114200	106170	136610
Q5U2U8	Q5U2U8	5	5	5	Bcl2-associated athanogene 3	1	5	5	60.154	0	0	0	824130	837240	830830
Q5U2X7	Q5U2X7	2	2	2	Mitochondrial import inner membrane translocase subunit Tim21	1	2	2	12.154	103250	102630	76676	139670	121790	95734
Q5U2X8	Q5U2X8	9	9	9	Acyl-CoA thioesterase 9	1	9	9	67.942	0	226420	309690	223040	207630	148870
Q5U300;A0A0G2K8A5	Q5U300	14;3	14;3	14;3	Ubiquitin-like modifier-activating enzyme 1	2	14	14	131.77	0	0	0	511630	349880	439340
Q5U302;A0A0G2JYF7;D4A6H8;F1M4I1	Q5U302;A0A0G2JYF7	11;9;2;1	11;9;2;1	11;9;2;1	Catenin (Cadherin associated protein), alpha 1	4	11	11	152.93	0	0	0	231310	199940	303220
Q5XI34;Q4QQT4	Q5XI34	7;1	7;1	7;1	Protein phosphatase 2 (Formerly 2A), regulatory subunit A (PR 65), alpha isoform, isoform CRA_a	2	7	7	57.696	0	0	0	424850	572300	797240
Q5XI78;D3ZQD3	Q5XI78	22;3	22;3	22;3	2-oxoglutarate dehydrogenase, mitochondrial	2	22	22	238.63	3037000	6533200	4479900	4279700	5041600	4346600
Q5XI97	Q5XI97	5	5	5	Alanyl-tRNA editing protein Aarsd1	1	5	5	39.801	0	0	0	127790	109250	131170
Q6TXE7;Q5XIB3	Q6TXE7;Q5XIB3	6;6	6;6	6;6	[Protein ADP-ribosylarginine] hydrolase-like protein 1	2	6	6	46.06	0	88427	0	299150	215740	366580
Q5XIC0;A0A0G2K277;Q5M884	Q5XIC0;A0A0G2K277	3;2;1	3;2;1	3;2;1	Enoyl-CoA delta isomerase 2, mitochondrial	3	3	3	21.645	651320	1064200	1531500	945170	580090	440080
Q5XIF6	Q5XIF6	11	2	2	Tubulin alpha-4A chain	1	11	2	16.911	242650	313000	105580	330420	495890	1153400
Q5XIG4	Q5XIG4	3	3	3	OCIA domain-containing protein 1	1	3	3	89.572	0	0	0	121530	67013	122010
Q5XIG8;M0RCV0	Q5XIG8;M0RCV0	5;3	5;3	5;3	Serine-threonine kinase receptor-associated protein	2	5	5	111.79	0	0	0	131380	92123	126280
Q5XIH3	Q5XIH3	7	7	7	NADH dehydrogenase [ubiquinone] flavoprotein 1, mitochondrial	1	7	7	58.889	498000	557240	583320	547090	449650	519100
Q5XIN6	Q5XIN6	6	6	6	LETM1 and EF-hand domain-containing protein 1, mitochondrial	1	6	6	44.325	0	133540	228620	224720	112620	197760
Q5XIP0	Q5XIP0	6	6	6	DnaJ (Hsp40) homolog, subfamily B, member 4	1	6	6	41.073	0	0	0	136970	86679	151360
Q5XIT9	Q5XIT9	28	28	28	Methylcrotonoyl-CoA carboxylase beta chain, mitochondrial	1	28	28	323.31	344620000	301150000	158670000	82293000	175460000	53496000
Q60587;A0A0G2K330	Q60587;A0A0G2K330	20;18	20;18	20;18	Trifunctional enzyme subunit beta, mitochondrial;3-ketoacyl-CoA thiolase	2	20	20	305.06	5938200	19058000	11058000	10507000	15731000	4678600
Q62920-2;Q62920	Q62920-2;Q62920	4;4	4;4	4;4	PDZ and LIM domain protein 5	2	4	4	36.603	205510	249010	0	511510	627920	895200
Q63362	Q63362	6	6	6	NADH dehydrogenase [ubiquinone] 1 alpha subcomplex subunit 5	1	6	6	37.042	0	217860	422570	249400	212250	552170
Q63530	Q63530	3	3	3	Phosphotriesterase-related protein	1	3	3	20.486	0	0	0	94097	61958	71012
Q6P6U2;Q63569	Q6P6U2;Q63569	12;12	12;12	12;12	26S protease regulatory subunit 6A	2	12	12	92.238	0	0	0	422020	317740	488850
Q63570	Q63570	6	6	6	26S protease regulatory subunit 6B	1	6	6	44.19	0	0	0	280000	245010	395770
Q641X8;A0A0G2K273	Q641X8;A0A0G2K273	10;9	10;9	10;9	Eukaryotic translation initiation factor 3 subunit E	2	10	10	81.003	0	0	0	510980	406470	559220
Q641Y2	Q641Y2	14	14	14	NADH dehydrogenase [ubiquinone] iron-sulfur protein 2, mitochondrial	1	14	14	118.24	985740	1064500	1106300	1346000	851460	1058200
Q641Z6;A0A0G2JTH6	Q641Z6;A0A0G2JTH6	8;4	7;3	4;0	EH domain-containing protein 1	2	8	4	88.443	0	0	0	257820	175660	207200
Q64428	Q64428	23	23	23	Trifunctional enzyme subunit alpha, mitochondrial;Long-chain enoyl-CoA hydratase;Long chain 3-hydroxyacyl-CoA dehydrogenase	1	23	23	323.31	7422600	27924000	16875000	11958000	23841000	8815700
Q64560	Q64560	8	8	8	Tripeptidyl-peptidase 2	1	8	8	64.017	0	0	0	126370	138130	140460
Q66H98	Q66H98	4	4	4	Serum deprivation-response protein	1	4	4	57.484	0	0	0	314420	313110	231900
Q66HF1	Q66HF1	16	16	16	NADH-ubiquinone oxidoreductase 75 kDa subunit, mitochondrial	1	16	16	190.06	2303100	2021500	3392300	3451200	1609200	2558700
Q66HF3;Q6UPE1	Q66HF3;Q6UPE1	6;6	6;6	6;6	Electron transfer flavoprotein-ubiquinone oxidoreductase, mitochondrial	2	6	6	58.765	280890	294900	726550	455250	288750	259690
Q66HG9	Q66HG9	2	2	2	Mitochondrial antiviral-signaling protein	1	2	2	14.759	0	0	0	134130	79185	81630
Q68FQ0	Q68FQ0	7	7	7	T-complex protein 1 subunit epsilon	1	7	7	48.539	0	0	0	84937	73721	72376
Q68FR6	Q68FR6	11	11	11	Elongation factor 1-gamma	1	11	11	80.606	0	0	0	649170	500520	896420
Q68FR9;Q68FR9-2	Q68FR9;Q68FR9-2	5;5	5;5	5;5	Elongation factor 1-delta	2	5	5	62.87	0	0	0	534830	449590	814310
Q68FS2	Q68FS2	7	7	7	COP9 signalosome complex subunit 4	1	7	7	71.936	0	0	0	206280	156860	339480
Q68FT1	Q68FT1	3	3	3	Ubiquinone biosynthesis protein COQ9, mitochondrial	1	3	3	48.637	481420	781230	1184900	727360	424210	287250
Q68FU3	Q68FU3	10	10	10	Electron transfer flavoprotein subunit beta	1	10	10	84.609	2064000	12038000	5100800	4317400	5544700	939730
Q68FU7	Q68FU7	2	2	2	Ubiquinone biosynthesis monooxygenase COQ6, mitochondrial	1	2	2	11.529	0	227760	108060	109810	116710	71521
Q68FX0	Q68FX0	12	12	12	Isocitrate dehydrogenase [NAD] subunit beta, mitochondrial	1	12	12	104.53	1659400	3330100	2247200	2065900	2465500	1020100
Q68FY0	Q68FY0	10	10	10	Cytochrome b-c1 complex subunit 1, mitochondrial	1	10	10	100.13	2636300	2129700	1824200	4226600	2510600	4517600
Q68FZ8	Q68FZ8	22	22	4	Propionyl coenzyme A carboxylase, beta polypeptide	1	22	4	323.31	34333000	52786000	20124000	10723000	41355000	15264000
Q6AXV4	Q6AXV4	12	12	12	Sorting and assembly machinery component 50 homolog	1	12	12	198.49	659350	947020	615430	2281200	2122000	2033800
Q6AYK8	Q6AYK8	3	3	3	Eukaryotic translation initiation factor 3 subunit D	1	3	3	22.789	0	0	0	104430	83149	150790
Q6AYT3	Q6AYT3	5	5	5	tRNA-splicing ligase RtcB homolog	1	5	5	29.667	0	0	0	130230	116770	101130
Q6IMZ3;P48037	Q6IMZ3;P48037	23;22	23;22	23;22	Annexin;Annexin A6	2	23	23	323.31	0	0	0	3003500	2911000	3321000
Q6IMZ5;P70567;D3ZSG3	Q6IMZ5;P70567	8;7;1	8;7;1	8;7;1	Tropomodulin-1	3	8	8	63.046	0	0	0	139610	195090	123480
Q6MG49;A0A0G2K7C1;Q6MG49-2	Q6MG49;A0A0G2K7C1;Q6MG49-2	9;8;8	9;8;8	9;8;8	Large proline-rich protein BAG6	3	9	9	56.734	0	0	0	134570	128490	192040
Q6MGB5;A0A0G2K6P1	Q6MGB5;A0A0G2K6P1	3;2	3;2	3;2	Estradiol 17-beta-dehydrogenase 8	2	3	3	35.585	0	405400	0	91652	112670	48527
Q6P0K8	Q6P0K8	11	11	10	Junction plakoglobin	1	11	10	98.065	3335300	710940	1093200	728580	578720	1078700
Q6P2A5;P29411	Q6P2A5;P29411	5;4	5;4	5;4	GTP:AMP phosphotransferase AK3, mitochondrial	2	5	5	174.15	163410	697750	554320	451020	298070	101720
Q6P502	Q6P502	8	8	8	T-complex protein 1 subunit gamma	1	8	8	69.626	0	0	0	260250	365070	231610
Q6P6R2	Q6P6R2	9	9	9	Dihydrolipoyl dehydrogenase, mitochondrial	1	9	9	323.31	2270500	2669600	2883000	1459000	1416700	1375500
Q6P9V6;P34064	Q6P9V6;P34064	3;2	3;2	3;2	Proteasome subunit alpha type;Proteasome subunit alpha type-5	2	3	3	24.436	62067	0	0	74366	59982	89999
Q6P9V7;Q63797	Q6P9V7;Q63797	12;11	12;11	10;10	Proteasome activator complex subunit 1	2	12	10	136.48	0	0	0	568030	316680	564940
Q6P9V9;A0A0H2UHM7;Q6AYZ1;P68370	Q6P9V9;A0A0H2UHM7;Q6AYZ1;P68370	13;12;12;12	13;12;12;12	2;2;2;2	Tubulin alpha-1B chain;Tubulin alpha-1C chain;Tubulin alpha-1A chain	4	13	2	192.85	0	140180	0	151630	232450	395690
Q6P9Y4;Q05962	Q6P9Y4;Q05962	15;14	15;14	9;8	ADP/ATP translocase 1	2	15	9	143.38	35480000	34750000	14178000	44197000	66243000	28991000
Q6PCT9	Q6PCT9	5	5	5	Proteasome (Prosome, macropain) 26S subunit, non-ATPase, 6	1	5	5	48.441	0	0	0	109490	104100	186270
Q7TP52	Q7TP52	2	2	2	Carboxymethylenebutenolidase homolog	1	2	2	16.704	0	0	0	138910	131440	190320
Q7TPB1	Q7TPB1	6	6	6	T-complex protein 1 subunit delta	1	6	6	49.744	0	0	0	148220	144050	116560
Q7TQ16	Q7TQ16	3	3	3	Cytochrome b-c1 complex subunit 8	1	3	3	22.582	943510	2658100	962310	1946100	4446300	2327500
Q8R3Z7	Q8R3Z7	15	15	12	EH-domain-containing 4	1	15	12	231.98	0	0	0	1021800	679810	993000
Q8R4Z9;A0A0G2K5J3;D3ZR27	Q8R4Z9;A0A0G2K5J3;D3ZR27	5;3;3	5;3;3	5;3;3	Mitofusin-1	3	5	5	49.552	0	0	0	147530	123280	187730
Q8R560	Q8R560	6	6	6	Ankyrin repeat domain-containing protein 1	1	6	6	42.208	0	0	0	197360	156450	235590
Q8VID1	Q8VID1	6	6	6	Dehydrogenase/reductase SDR family member 4	1	6	6	45.052	763460	1109600	1172700	724730	1312100	195680
Q920F5-2;Q920F5	Q920F5-2;Q920F5	8;8	8;8	8;8	Malonyl-CoA decarboxylase, mitochondrial	2	8	8	133.4	325170	625720	437030	434070	478640	293750
Q920J3	Q920J3	4	4	4	Coronin-6	1	4	4	27.396	0	0	0	115950	299320	162660
Q920L2	Q920L2	9	9	9	Succinate dehydrogenase [ubiquinone] flavoprotein subunit, mitochondrial	1	9	9	83.578	932250	1388200	1769600	1727600	1356800	2028600
Q99J82	Q99J82	5	5	5	Integrin-linked protein kinase	1	5	5	34.077	0	0	0	154170	112970	157290
Q9EPJ3	Q9EPJ3	3	3	3	28S ribosomal protein S26, mitochondrial	1	3	3	21.787	0	106980	0	128010	124160	137430
Q9EPX0	Q9EPX0	2	2	2	Heat shock protein beta-8	1	2	2	14.339	0	0	0	460490	412630	561450
Q9ER30	Q9ER30	9	9	9	Kelch-like protein 41	1	9	9	96.912	0	0	0	552960	343330	497290
Q9ER34	Q9ER34	30	30	30	Aconitate hydratase, mitochondrial	1	30	30	323.31	30505000	57046000	67184000	42263000	30690000	31818000
Q9QUR2-2;Q9QUR2	Q9QUR2-2;Q9QUR2	4;4	4;4	4;4	Dynactin subunit 4	2	4	4	28.663	0	0	0	115290	91225	128690
Q9QY17-4;Q9QY17-2;R9PXU3;Q9QY17-3;Q9QY17	Q9QY17-4;Q9QY17-2;R9PXU3;Q9QY17-3;Q9QY17	6;6;5;5;5	6;6;5;5;5	6;6;5;5;5	Protein kinase C and casein kinase substrate in neurons 2 protein	5	6	6	54.294	0	0	0	307510	199770	352610
Q9WVJ6	Q9WVJ6	9	9	9	Tissue-type transglutaminase	1	9	9	93.848	0	0	0	257180	235600	487800
Q9Z269	Q9Z269	6	6	5	Vesicle-associated membrane protein-associated protein B	1	6	5	63.064	0	0	0	712910	453990	635690
Q9Z270;A0A0G2K8E6	Q9Z270	5;2	4;2	4;2	Vesicle-associated membrane protein-associated protein A	2	5	4	30.576	0	0	0	254150	267730	446210
Q9Z2L0	Q9Z2L0	8	8	8	Voltage-dependent anion-selective channel protein 1	1	8	8	82.33	406240	384910	357330	296580	519160	401020

## Sheet: Cavb2b-nanoenvironment
Protein IDs	Genes	Protein names	Unique peptides	Score	Sequence coverage [%]	Mol. weight [kDa]	Sequence length	Log 2 (+H2O2/-H2O2)	-log10 (p value)
A0A096MJ01	Ldb3	LIM domain-binding 3	4	323.31	23.3	76.815	726	3.93032	2.36652
A0A096MJI9	Atp1b1	Sodium/potassium-transporting ATPase subunit beta-1	3	41.614	25.2	16.58	143	3.65122	2.26443
A0A0G2JSH9	Prdx2	Peroxiredoxin-2	5	56.476	23.7	21.797	198	4.74727	4.05981
A0A0G2JSU4	Ndrg2	Protein NDRG2	6	43.493	29.4	39.255	357	4.90254	2.55065
A0A0G2JU96	Ahnak	AHNAK nucleoprotein	17	114.1	17.6	571.85	5364	4.33921	3.42641
A0A0G2JUC7	Dctn2	Dynactin subunit 2	8	308.43	28.6	46.222	420	3.71874	3.42265
A0A0G2JWE1	Myl6	Myosin light polypeptide 6	4	45.449	46.8	12.528	111	4.74324	2.05107
A0A0G2K1J5	Plec	Plectin	21	170.07	6.9	499.23	4387	4.11553	3.27849
A0A0G2K2T1	Txlnb	Taxilin beta	7	109.03	13	76.956	685	3.41841	2.77471
A0A0G2K5P5	Myom1	Myomesin 1	28	323.31	20.1	187.6	1688	4.37491	2.8361
A0A0G2K6S9	Myh11	Myosin-11	42	323.31	29.2	228.04	1979	5.00037	3.36795
A0A0G2K7B6	Dysf	Dysferlin	38	323.31	23.2	242.46	2134	5.53514	3.13261
R9PXU6	Vcl	Vinculin	23	236.71	28.5	116.57	1066	4.49077	2.80647
A0A0H2UHR7	Flnc	Filamin-C	52	323.31	29.8	287.3	2693	7.4138	6.25403
A0JPQ4	Trim72	Tripartite motif-containing protein 72	9	145.88	30.8	52.831	477	5.185	2.32313
B0LPN4-2	Ryr2	Ryanodine receptor 2	77	323.31	19.7	562.33	4947	4.63504	2.5766
B1PRL5	Cavin4	Caveolae-associated protein 4	4	42.028	16.6	41.093	362	2.93961	2.73561
D3Z802	Nrap	Nebulin-related-anchoring protein	16	127.33	11.3	192.28	1692	3.02176	3.04249
D3ZCV0	Actn2	Actinin alpha 2	19	323.31	40	103.83	894	4.65855	2.36714
D4AC36	Eif3f	Eukaryotic translation initiation factor 3 subunit F	6	64.414	20.5	37.997	361	2.92264	3.29314
E9PT87	Mylk3	Myosin light chain kinase 3	11	85.762	19.7	85.54	786	3.68324	4.35214
F1M779	Cltc	Clathrin heavy chain	35	323.31	28.1	191.56	1675	6.03765	3.02883
Q62812	Myh9	Myosin-9	31	323.31	25.1	226.41	1960	4.69488	2.91777
G3V7K1	Myom2	Myomesin 2	37	323.31	38.6	164.71	1464	4.80063	3.39029
G3V7L6	Psmc2	26S protease regulatory subunit 7	12	100.27	31.6	48.633	433	3.31249	4.85251
G3V9N0	Pabpc4	Polyadenylate-binding protein	8	159.51	20.5	70.833	644	3.05197	2.82672
M0R9L0	Naca	Nascent polypeptide-associated complex subunit alpha	30	302.53	23.7	220.19	2163	4.79427	3.19594
M0R9X8	Dync1h1	Cytoplasmic dynein 1 heavy chain 1	57	323.31	16.4	532.04	4644	5.57644	3.34013
O35303	Dnm1l	Dynamin-1-like protein	19	204.41	36.6	82.539	744	4.15275	2.66219
O35878	Hspb2	Heat shock protein beta-2	6	55.873	59.9	20.346	182	3.42933	3.21934
P05197	Eef2	Elongation factor 2	14	145.61	19.2	95.283	858	4.22076	2.56458
P08733	Myl2	Myosin regulatory light chain 2, ventricular/cardiac muscle isoform	13	275.76	75.3	18.88	166	3.90989	3.61824
P09456	Prkar1a	cAMP-dependent protein kinase type I-alpha regulatory subunit	9	94.601	25.2	43.094	381	3.05635	2.26914
P0DMW1;P0DMW0	Hspa1b, Hspa1a	Heat shock 70 kDa protein 1B;Heat shock 70 kDa protein 1A	6	106.78	26.1	70.184	641	3.01778	4.03689
P11232	Txn	Thioredoxin	2	22.904	22.9	11.673	105	3.04514	2.1593
P19804;Q05982	Nme2, Nme1	Nucleoside diphosphate kinase B;Nucleoside diphosphate kinase A	6	39.497	53.3	17.283	152	2.91628	2.48891
P36201	Crip2	Cysteine-rich protein 2	2	21.114	26	22.696	208	3.77218	2.79537
P46462	Vcp	Transitional endoplasmic reticulum ATPase	25	323.31	42.9	89.348	806	7.52675	5.35894
P56741	Mybpc3	Myosin-binding protein C, cardiac-type	44	323.31	39.4	140.76	1274	5.03692	3.18111
Q5D059	Hnrnpk	Heterogeneous nuclear ribonucleoprotein K	7	90.424	23.5	51.028	464	3.23768	3.53087
P61983	Ywhag	14-3-3 protein gamma	2	68.378	20.6	28.302	247	3.18157	2.29461
P63018	Hspa8	Heat shock cognate 71 kDa protein	18	314.35	33.9	70.87	646	3.24177	3.31508
Q1JU68	Eif3a	Eukaryotic translation initiation factor 3 subunit A	12	87.018	11.8	163.19	1354	3.1769	2.19436
Q2PQA9	Kif5b	Kinesin-1 heavy chain	16	209.91	19.3	109.53	963	3.32213	2.74166
Q2PS20	Jph2	Junctophilin-2	7	87.587	13.9	74.258	692	3.18794	2.13772
Q4FZT9	Psmd2	26S proteasome non-ATPase regulatory subunit 2	10	78.898	15	100.19	908	3.64631	2.46371
Q4G061	Eif3b	Eukaryotic translation initiation factor 3 subunit B	8	82.475	14.4	90.91	797	2.90219	2.74799
Q4PP99	Tnnc1	Cardiac troponin C	8	182.78	51.6	18.42	161	4.01688	2.10044
Q5U2U8	Bag3	Bcl2-associated athanogene 3	5	60.154	11.8	61.49	574	3.68427	4.43529
Q5U300	Uba1	Ubiquitin-like modifier-activating enzyme 1	14	131.77	20.5	117.79	1058	3.40487	3.27607
Q5XI34	Ppp2r1a	Protein phosphatase 2 (Formerly 2A), regulatory subunit A (PR 65), alpha isoform, isoform CRA_a	7	57.696	14.6	65.322	589	4.30415	2.8556
Q6P6U2	Psmc3	26S protease regulatory subunit 6A	12	92.238	40	49.548	442	3.76483	2.27415
Q68FR6	Eef1g	Elongation factor 1-gamma	11	80.606	23.1	50.06	437	4.30815	2.83015
Q68FR9	Eef1d	Elongation factor 1-delta	5	62.87	27.4	31.33	281	3.34689	2.73093
Q68FS2	Cops4	COP9 signalosome complex subunit 4	7	71.936	24.1	46.289	406	2.94132	2.18628
P48037	Anxa6	Annexin A6	23	323.31	44.6	75.755	673	6.83458	5.94653
Q6P9V7	Psme1	Proteasome activator complex subunit 1	10	136.48	47	28.635	249	3.01321	2.16967
Q8R3Z7	Ehd4	EH-domain-containing 4	12	231.98	30.9	61.467	541	3.51576	2.97486
Q9EPX0	Hspb8	Heat shock protein beta-8	2	14.339	10.7	21.592	196	3.36135	2.87982
Q9Z269	Vapb	Vesicle-associated membrane protein-associated protein B	5	63.064	26.7	26.916	243	4.03683	3.61673
Q9Z270	Vapa	Vesicle-associated membrane protein-associated protein A	4	30.576	26.9	27.841	249	3.61604	2.48727
